# Supplementary material for: The long and short of it: benchmarking viromics using Illumina, Nanopore and PacBio sequencing technologies
Source: Microb Genom. 2024 Feb 20;10(2):001198. doi: 10.1099/mgen.0.001198 (PMC10926689; doi:10.1099/mgen.0.001198)
Supplement: Supplementary material 2 [file mgen-10-1198-s002.xlsx]

## Sheet: Table_S1_Phages
Phage	Phage_other_name	Fasta_header	Phage_proper_name	Genome_length	GC Content (%)	Conc ng/ul	Number of genome copies	TPM*	*This is just the abundance as a proportion per million. As I'm doing abundance from read mapping as TPM, thought having this might be useful for comparisons
SLUR29	SLUR29	SLUR29	Escherichia phage vB_Eco_SLUR29	48593	44.7472	30	6.8433e+08	405692
NoAcl	PARMAL1	PARMAL1	PARMAL1	44565	57.5833	11	2.00737e+08	119003
J2	J2	J2	Escherichia phage vB_Eco_mar002J2	50343	44.3815	8	1.43128e+08	84850.5
HP1	HP1	HP1	Bacteriophage HP1	32355	40.0062	4.2	1.19758e+08	70996
SM033	vB_Vpa_sm033	vB_Vpa_sm033	Vibriophage vB_Vpa_sm033	320253	43.2299	29.4	8.25407e+07	48932.7
J3	J3	J3	Escherichia phage vB_Eco_mar003J3	115471	39.7754	10	7.93426e+07	47036.7
Swan	SWAN	SWAN	Escherichia phage vB_EcoS_swan01	50865	44.74	4.25	7.60366e+07	45076.8
Kuw	KUW1	KUW1	KUW1	44509	60.7608	4	7.29952e+07	43273.8
VP1	VP1	PM1	Bacteriophage DSS3_PM1	70044	47.3388	4.8	6.25673e+07	37091.8
J1	J1	J1	Escherichia phage vB_Eco_mar001J1	50343	44.3954	3	5.36729e+07	31819
P1	PHAGE1	PHAGE1	Escherichia phage vB_Eco_mar005P1	167773	37.7236	9.9	5.34506e+07	31687.2
SM032	SM032	SM032	Vibriophage vB_VpaS_sm032	79660	45.6741	4.6	5.24653e+07	31103
phix	NC_001422	phix174	Coliphage phi-X174	5386	44.7642	0.03	5.16475e+06	3061.82
SRSM4	SRSM4	SRSM4	Synechococcus phage S-RSM4	194454	41.1203	0.1	465530	275.981
CDHM1	NC_024144	CDMH1	Clostridium phage CDMH1	54279	28.4456	0.01	169000	100
*These first two columns may contain weird or nonsense names. The fasta headers correspond to files in /data/home_am/Documents/Mock_Viral_exp/Ryan_Mock/reference_genomes and the "proper names" are now good

## Sheet: Table_S2_Similarity_Matrix
genome	PHAGE1	SRSM4	J3	vB_Vpa_sm033	HP1	VP1	J1	J2	SLUR29	SWAN	SM032	KUW1	PARMAL1	NC_001422	NC_024144
PHAGE1	100	0.344	0.266	0.065	0	0	0	0	0	0	0.019	0	0.027	0	0.042
SRSM4	0.344	100	0.072	0.07	0.069	0	0.051	0.051	0.017	0.044	0	0	0	0	0.022
J3	0.266	0.072	100	0.21	0.129	0	0.048	0.048	0.046	0	0.026	0.08	0.091	0	0.032
vB_Vpa_sm033	0.065	0.07	0.21	100	0	0	0	0	0	0	0	0.015	0	0	0
HP1	0.026	0.069	0.129	0.008	100	0.12	0	0	0	0	0	0	0	0	0.078
VP1	0.011	0	0	0.015	0.12	100	0	0	0	0	0	0	0	0	0
J1	0	0.051	0.048	0	0	0	100	100	81.832	83.379	0	0	0	0	0
J2	0	0.051	0.048	0	0	0	100	100	81.822	83.368	0	0	0	0	0
SLUR29	0	0.017	0.046	0	0	0	81.832	81.822	100	86.967	0	0	0	0	0
SWAN	0	0.044	0	0	0	0	83.379	83.368	86.967	100	0	0	0	0	0
SM032	0.019	0	0.026	0.006	0	0	0	0	0	0	100	0	0	0	0
KUW1	0	0.012	0.08	0.015	0	0	0	0	0	0	0	100	50.469	0	0
PARMAL1	0.027	0	0.091	0	0	0	0	0	0	0	0	50.469	100	0	0
NC_001422	0.027	0.012	0.021	0.016	0	0	0	0	0	0	0	0	0	100	0
NC_024144	0.042	0.022	0.032	0.006	0.078	0	0	0	0	0	0	0	0	0	100

## Sheet: Table_S3_Libraries
Sequencing_Platform	Old_Library_Number	New_Library_Number	Number_Reads	Base_Pairs	Gigabase_Pairs	ENA_Study_Accession	ENA_Sample_Accession	ENA_Run_Accession
Illumina	1	1	668776	791188037	0.791188	PRJEB56639	ERS13551689	ERR10359653
Illumina	3	2	929673	1089598698	1.0896	PRJEB56639	ERS13551689	ERR10359656
Illumina	4	3	463563	540787645	0.540788	PRJEB56639	ERS13551689	ERR10359658
Illumina	Pooled	Pooled	2062011	2421574380	2.42157	NA	NA	NA
Nanopore	1	1		815931879	0.815932	PRJEB56639
Nanopore	3	2		887093121	0.887093	PRJEB56639
Nanopore	4	3		613724207	0.613724	PRJEB56639
Nanopore	Pooled	Pooled		2316749207	2.31675	NA	NA	NA
PacBio	1	1	48440	281737218	0.281737	PRJEB56639	ERS13551689	ERR10359905
PacBio	3	2	54034	317176830	0.317177	PRJEB56639	ERS13551689	ERR10359908
PacBio	4	3	81638	473157995	0.473158	PRJEB56639	ERS13551689	ERR10359911
PacBio	Pooled	Pooled	184112	1072072043	1.07207	NA	NA	NA

## Sheet: Table_S4_Coverage_and_Depth
Dataset	Library	Reads	Read_type	Phage	Coverage	Depth	Genome_Copies	CPM
lib1_illumina	1	Illumina	Illumina	CDMH1	0	0	169000	100
lib2_illumina	2	Illumina	Illumina	CDMH1	0	0	169000	100
lib3_illumina	3	Illumina	Illumina	CDMH1	0	0	169000	100
pooled_illumina	pool	Illumina	Illumina	CDMH1	0	0	169000	100
lib1_nanopore	1	Nanopore	Nanopore	CDMH1	0	0	169000	100
lib2_nanopore	2	Nanopore	Nanopore	CDMH1	0	0	169000	100
lib3_nanopore	3	Nanopore	Nanopore	CDMH1	0	0	169000	100
pooled_nanopore	pool	Nanopore	Nanopore	CDMH1	0	0	169000	100
lib1_pacbio	1	PacBio	PacBio	CDMH1	0	0	169000	100
lib2_pacbio	2	PacBio	PacBio	CDMH1	0	0	169000	100
lib3_pacbio	3	PacBio	PacBio	CDMH1	0	0	169000	100
pooled_pacbio	pool	PacBio	PacBio	CDMH1	0	0	169000	100
lib1_illumina	1	Illumina	Illumina	DSS3_PM1	98.5509	708.746	6.25673e+07	37091.8
lib2_illumina	2	Illumina	Illumina	DSS3_PM1	98.4995	990.308	6.25673e+07	37091.8
lib3_illumina	3	Illumina	Illumina	DSS3_PM1	98.5138	531.888	6.25673e+07	37091.8
pooled_illumina	pool	Illumina	Illumina	DSS3_PM1	98.5809	2230.94	6.25673e+07	37091.8
lib1_nanopore	1	Nanopore	Nanopore	DSS3_PM1	100	523.277	6.25673e+07	37091.8
lib2_nanopore	2	Nanopore	Nanopore	DSS3_PM1	100	557.635	6.25673e+07	37091.8
lib3_nanopore	3	Nanopore	Nanopore	DSS3_PM1	100	402.334	6.25673e+07	37091.8
pooled_nanopore	pool	Nanopore	Nanopore	DSS3_PM1	100	1483.25	6.25673e+07	37091.8
lib1_pacbio	1	PacBio	PacBio	DSS3_PM1	99.9772	188.209	6.25673e+07	37091.8
lib2_pacbio	2	PacBio	PacBio	DSS3_PM1	99.9643	199.2	6.25673e+07	37091.8
lib3_pacbio	3	PacBio	PacBio	DSS3_PM1	99.9857	304.332	6.25673e+07	37091.8
pooled_pacbio	pool	PacBio	PacBio	DSS3_PM1	100	691.741	6.25673e+07	37091.8
lib1_illumina	1	Illumina	Illumina	HP1	0	0	1.19758e+08	70996
lib2_illumina	2	Illumina	Illumina	HP1	0	0	1.19758e+08	70996
lib3_illumina	3	Illumina	Illumina	HP1	0	0	1.19758e+08	70996
pooled_illumina	pool	Illumina	Illumina	HP1	0	0	1.19758e+08	70996
lib1_nanopore	1	Nanopore	Nanopore	HP1	0	0	1.19758e+08	70996
lib2_nanopore	2	Nanopore	Nanopore	HP1	0	0	1.19758e+08	70996
lib3_nanopore	3	Nanopore	Nanopore	HP1	0	0	1.19758e+08	70996
pooled_nanopore	pool	Nanopore	Nanopore	HP1	0	0	1.19758e+08	70996
lib1_pacbio	1	PacBio	PacBio	HP1	0	0	1.19758e+08	70996
lib2_pacbio	2	PacBio	PacBio	HP1	0	0	1.19758e+08	70996
lib3_pacbio	3	PacBio	PacBio	HP1	0	0	1.19758e+08	70996
pooled_pacbio	pool	PacBio	PacBio	HP1	0	0	1.19758e+08	70996
lib1_illumina	1	Illumina	Illumina	KUW1	99.9978	36.8021	7.29952e+07	43273.8
lib2_illumina	2	Illumina	Illumina	KUW1	100	139.115	7.29952e+07	43273.8
lib3_illumina	3	Illumina	Illumina	KUW1	100	49.0308	7.29952e+07	43273.8
pooled_illumina	pool	Illumina	Illumina	KUW1	100	224.948	7.29952e+07	43273.8
lib1_nanopore	1	Nanopore	Nanopore	KUW1	100	28.3052	7.29952e+07	43273.8
lib2_nanopore	2	Nanopore	Nanopore	KUW1	99.9978	32.0173	7.29952e+07	43273.8
lib3_nanopore	3	Nanopore	Nanopore	KUW1	100	16.9864	7.29952e+07	43273.8
pooled_nanopore	pool	Nanopore	Nanopore	KUW1	100	77.3088	7.29952e+07	43273.8
lib1_pacbio	1	PacBio	PacBio	KUW1	98.0633	10.2309	7.29952e+07	43273.8
lib2_pacbio	2	PacBio	PacBio	KUW1	98.5688	13.8838	7.29952e+07	43273.8
lib3_pacbio	3	PacBio	PacBio	KUW1	95.9334	18.4725	7.29952e+07	43273.8
pooled_pacbio	pool	PacBio	PacBio	KUW1	100	42.5872	7.29952e+07	43273.8
lib1_illumina	1	Illumina	Illumina	PARMAL1	100	257.51	2.00737e+08	119003
lib2_illumina	2	Illumina	Illumina	PARMAL1	100	792.204	2.00737e+08	119003
lib3_illumina	3	Illumina	Illumina	PARMAL1	100	283.657	2.00737e+08	119003
pooled_illumina	pool	Illumina	Illumina	PARMAL1	100	1333.37	2.00737e+08	119003
lib1_nanopore	1	Nanopore	Nanopore	PARMAL1	100	166.249	2.00737e+08	119003
lib2_nanopore	2	Nanopore	Nanopore	PARMAL1	100	174.072	2.00737e+08	119003
lib3_nanopore	3	Nanopore	Nanopore	PARMAL1	100	120.35	2.00737e+08	119003
pooled_nanopore	pool	Nanopore	Nanopore	PARMAL1	100	460.671	2.00737e+08	119003
lib1_pacbio	1	PacBio	PacBio	PARMAL1	100	60.4098	2.00737e+08	119003
lib2_pacbio	2	PacBio	PacBio	PARMAL1	100	68.9665	2.00737e+08	119003
lib3_pacbio	3	PacBio	PacBio	PARMAL1	100	100.77	2.00737e+08	119003
pooled_pacbio	pool	PacBio	PacBio	PARMAL1	100	230.147	2.00737e+08	119003
lib1_illumina	1	Illumina	Illumina	phix174	0	0	5.16475e+06	3061.82
lib2_illumina	2	Illumina	Illumina	phix174	0	0	5.16475e+06	3061.82
lib3_illumina	3	Illumina	Illumina	phix174	0	0	5.16475e+06	3061.82
pooled_illumina	pool	Illumina	Illumina	phix174	0	0	5.16475e+06	3061.82
lib1_nanopore	1	Nanopore	Nanopore	phix174	0	0	5.16475e+06	3061.82
lib2_nanopore	2	Nanopore	Nanopore	phix174	0	0	5.16475e+06	3061.82
lib3_nanopore	3	Nanopore	Nanopore	phix174	0	0	5.16475e+06	3061.82
pooled_nanopore	pool	Nanopore	Nanopore	phix174	0	0	5.16475e+06	3061.82
lib1_pacbio	1	PacBio	PacBio	phix174	0	0	5.16475e+06	3061.82
lib2_pacbio	2	PacBio	PacBio	phix174	0	0	5.16475e+06	3061.82
lib3_pacbio	3	PacBio	PacBio	phix174	0	0	5.16475e+06	3061.82
pooled_pacbio	pool	PacBio	PacBio	phix174	0	0	5.16475e+06	3061.82
lib1_illumina	1	Illumina	Illumina	S-RSM4	69.6391	2.94111	465530	275.981
lib2_illumina	2	Illumina	Illumina	S-RSM4	98.2973	9.05103	465530	275.981
lib3_illumina	3	Illumina	Illumina	S-RSM4	61.2587	2.15392	465530	275.981
pooled_illumina	pool	Illumina	Illumina	S-RSM4	99.6086	14.1461	465530	275.981
lib1_nanopore	1	Nanopore	Nanopore	S-RSM4	7.26599	0.113348	465530	275.981
lib2_nanopore	2	Nanopore	Nanopore	S-RSM4	6.87155	0.107696	465530	275.981
lib3_nanopore	3	Nanopore	Nanopore	S-RSM4	8.39273	0.135348	465530	275.981
pooled_nanopore	pool	Nanopore	Nanopore	S-RSM4	21.1582	0.356393	465530	275.981
lib1_pacbio	1	PacBio	PacBio	S-RSM4	1.39056	0.0368519	465530	275.981
lib2_pacbio	2	PacBio	PacBio	S-RSM4	2.07813	0.0541208	465530	275.981
lib3_pacbio	3	PacBio	PacBio	S-RSM4	1.58187	0.0589085	465530	275.981
pooled_pacbio	pool	PacBio	PacBio	S-RSM4	5.05055	0.149881	465530	275.981
lib1_illumina	1	Illumina	Illumina	vB_Eco_mar001J1	100	2228.27	5.36729e+07	31819
lib2_illumina	2	Illumina	Illumina	vB_Eco_mar001J1	100	2716.82	5.36729e+07	31819
lib3_illumina	3	Illumina	Illumina	vB_Eco_mar001J1	100	1406.65	5.36729e+07	31819
pooled_illumina	pool	Illumina	Illumina	vB_Eco_mar001J1	100	6351.74	5.36729e+07	31819
lib1_nanopore	1	Nanopore	Nanopore	vB_Eco_mar001J1	100	2187.3	5.36729e+07	31819
lib2_nanopore	2	Nanopore	Nanopore	vB_Eco_mar001J1	100	2290.21	5.36729e+07	31819
lib3_nanopore	3	Nanopore	Nanopore	vB_Eco_mar001J1	100	1577.15	5.36729e+07	31819
pooled_nanopore	pool	Nanopore	Nanopore	vB_Eco_mar001J1	100	6054.67	5.36729e+07	31819
lib1_pacbio	1	PacBio	PacBio	vB_Eco_mar001J1	100	908.587	5.36729e+07	31819
lib2_pacbio	2	PacBio	PacBio	vB_Eco_mar001J1	99.998	1019.22	5.36729e+07	31819
lib3_pacbio	3	PacBio	PacBio	vB_Eco_mar001J1	100	1530.98	5.36729e+07	31819
pooled_pacbio	pool	PacBio	PacBio	vB_Eco_mar001J1	100	3458.79	5.36729e+07	31819
lib1_illumina	1	Illumina	Illumina	vB_Eco_mar002J2	100	2232.39	1.43128e+08	84850.5
lib2_illumina	2	Illumina	Illumina	vB_Eco_mar002J2	100	2717.09	1.43128e+08	84850.5
lib3_illumina	3	Illumina	Illumina	vB_Eco_mar002J2	100	1409.77	1.43128e+08	84850.5
pooled_illumina	pool	Illumina	Illumina	vB_Eco_mar002J2	100	6359.25	1.43128e+08	84850.5
lib1_nanopore	1	Nanopore	Nanopore	vB_Eco_mar002J2	100	2143.65	1.43128e+08	84850.5
lib2_nanopore	2	Nanopore	Nanopore	vB_Eco_mar002J2	100	2215.56	1.43128e+08	84850.5
lib3_nanopore	3	Nanopore	Nanopore	vB_Eco_mar002J2	100	1537.5	1.43128e+08	84850.5
pooled_nanopore	pool	Nanopore	Nanopore	vB_Eco_mar002J2	100	5896.71	1.43128e+08	84850.5
lib1_pacbio	1	PacBio	PacBio	vB_Eco_mar002J2	100	876.494	1.43128e+08	84850.5
lib2_pacbio	2	PacBio	PacBio	vB_Eco_mar002J2	99.9722	988.281	1.43128e+08	84850.5
lib3_pacbio	3	PacBio	PacBio	vB_Eco_mar002J2	100	1476.35	1.43128e+08	84850.5
pooled_pacbio	pool	PacBio	PacBio	vB_Eco_mar002J2	100	3341.12	1.43128e+08	84850.5
lib1_illumina	1	Illumina	Illumina	vB_Eco_mar003J3	100	602.431	7.93426e+07	47036.7
lib2_illumina	2	Illumina	Illumina	vB_Eco_mar003J3	100	805.091	7.93426e+07	47036.7
lib3_illumina	3	Illumina	Illumina	vB_Eco_mar003J3	100	422.613	7.93426e+07	47036.7
pooled_illumina	pool	Illumina	Illumina	vB_Eco_mar003J3	100	1830.13	7.93426e+07	47036.7
lib1_nanopore	1	Nanopore	Nanopore	vB_Eco_mar003J3	100	877.043	7.93426e+07	47036.7
lib2_nanopore	2	Nanopore	Nanopore	vB_Eco_mar003J3	100	908.44	7.93426e+07	47036.7
lib3_nanopore	3	Nanopore	Nanopore	vB_Eco_mar003J3	100	654.197	7.93426e+07	47036.7
pooled_nanopore	pool	Nanopore	Nanopore	vB_Eco_mar003J3	100	2439.68	7.93426e+07	47036.7
lib1_pacbio	1	PacBio	PacBio	vB_Eco_mar003J3	100	360.505	7.93426e+07	47036.7
lib2_pacbio	2	PacBio	PacBio	vB_Eco_mar003J3	100	414.2	7.93426e+07	47036.7
lib3_pacbio	3	PacBio	PacBio	vB_Eco_mar003J3	100	614.949	7.93426e+07	47036.7
pooled_pacbio	pool	PacBio	PacBio	vB_Eco_mar003J3	100	1389.65	7.93426e+07	47036.7
lib1_illumina	1	Illumina	Illumina	vB_Eco_mar005P1	0.394581	0.0231026	5.34506e+07	31687.2
lib2_illumina	2	Illumina	Illumina	vB_Eco_mar005P1	0.267027	0.0282882	5.34506e+07	31687.2
lib3_illumina	3	Illumina	Illumina	vB_Eco_mar005P1	0.163316	0.0196158	5.34506e+07	31687.2
pooled_illumina	pool	Illumina	Illumina	vB_Eco_mar005P1	0.616309	0.0710067	5.34506e+07	31687.2
lib1_nanopore	1	Nanopore	Nanopore	vB_Eco_mar005P1	0.112652	0.00726577	5.34506e+07	31687.2
lib2_nanopore	2	Nanopore	Nanopore	vB_Eco_mar005P1	0.112652	0.025004	5.34506e+07	31687.2
lib3_nanopore	3	Nanopore	Nanopore	vB_Eco_mar005P1	0.112652	0.00817176	5.34506e+07	31687.2
pooled_nanopore	pool	Nanopore	Nanopore	vB_Eco_mar005P1	0.112652	0.0404415	5.34506e+07	31687.2
lib1_pacbio	1	PacBio	PacBio	vB_Eco_mar005P1	0	0	5.34506e+07	31687.2
lib2_pacbio	2	PacBio	PacBio	vB_Eco_mar005P1	0.113248	0.0202595	5.34506e+07	31687.2
lib3_pacbio	3	PacBio	PacBio	vB_Eco_mar005P1	0.112652	0.00787969	5.34506e+07	31687.2
pooled_pacbio	pool	PacBio	PacBio	vB_Eco_mar005P1	0.113248	0.0281392	5.34506e+07	31687.2
lib1_illumina	1	Illumina	Illumina	vB_Eco_SLUR29	91.6758	128.229	6.8433e+08	405692
lib2_illumina	2	Illumina	Illumina	vB_Eco_SLUR29	94.0691	163.855	6.8433e+08	405692
lib3_illumina	3	Illumina	Illumina	vB_Eco_SLUR29	90.369	78.8947	6.8433e+08	405692
pooled_illumina	pool	Illumina	Illumina	vB_Eco_SLUR29	95.2956	370.979	6.8433e+08	405692
lib1_nanopore	1	Nanopore	Nanopore	vB_Eco_SLUR29	94.1753	88.4074	6.8433e+08	405692
lib2_nanopore	2	Nanopore	Nanopore	vB_Eco_SLUR29	94.6891	87.6307	6.8433e+08	405692
lib3_nanopore	3	Nanopore	Nanopore	vB_Eco_SLUR29	95.5577	59.7556	6.8433e+08	405692
pooled_nanopore	pool	Nanopore	Nanopore	vB_Eco_SLUR29	97.3074	235.794	6.8433e+08	405692
lib1_pacbio	1	PacBio	PacBio	vB_Eco_SLUR29	64.641	39.9102	6.8433e+08	405692
lib2_pacbio	2	PacBio	PacBio	vB_Eco_SLUR29	63.0441	33.8318	6.8433e+08	405692
lib3_pacbio	3	PacBio	PacBio	vB_Eco_SLUR29	80.2214	62.2084	6.8433e+08	405692
pooled_pacbio	pool	PacBio	PacBio	vB_Eco_SLUR29	88.2987	135.95	6.8433e+08	405692
lib1_illumina	1	Illumina	Illumina	vB_EcoS_swan01	100	2314.79	7.60366e+07	45076.8
lib2_illumina	2	Illumina	Illumina	vB_EcoS_swan01	100	2995.61	7.60366e+07	45076.8
lib3_illumina	3	Illumina	Illumina	vB_EcoS_swan01	100	1548.88	7.60366e+07	45076.8
pooled_illumina	pool	Illumina	Illumina	vB_EcoS_swan01	100	6859.28	7.60366e+07	45076.8
lib1_nanopore	1	Nanopore	Nanopore	vB_EcoS_swan01	100	2299.15	7.60366e+07	45076.8
lib2_nanopore	2	Nanopore	Nanopore	vB_EcoS_swan01	100	2448.23	7.60366e+07	45076.8
lib3_nanopore	3	Nanopore	Nanopore	vB_EcoS_swan01	100	1673.57	7.60366e+07	45076.8
pooled_nanopore	pool	Nanopore	Nanopore	vB_EcoS_swan01	100	6420.95	7.60366e+07	45076.8
lib1_pacbio	1	PacBio	PacBio	vB_EcoS_swan01	100	953.907	7.60366e+07	45076.8
lib2_pacbio	2	PacBio	PacBio	vB_EcoS_swan01	100	1101.66	7.60366e+07	45076.8
lib3_pacbio	3	PacBio	PacBio	vB_EcoS_swan01	100	1607.17	7.60366e+07	45076.8
pooled_pacbio	pool	PacBio	PacBio	vB_EcoS_swan01	100	3662.73	7.60366e+07	45076.8
lib1_illumina	1	Illumina	Illumina	vB_Vpa_sm033	100	332.182	8.25407e+07	48932.7
lib2_illumina	2	Illumina	Illumina	vB_Vpa_sm033	100	364.355	8.25407e+07	48932.7
lib3_illumina	3	Illumina	Illumina	vB_Vpa_sm033	100	210.966	8.25407e+07	48932.7
pooled_illumina	pool	Illumina	Illumina	vB_Vpa_sm033	100	907.502	8.25407e+07	48932.7
lib1_nanopore	1	Nanopore	Nanopore	vB_Vpa_sm033	100	227.712	8.25407e+07	48932.7
lib2_nanopore	2	Nanopore	Nanopore	vB_Vpa_sm033	100	224.876	8.25407e+07	48932.7
lib3_nanopore	3	Nanopore	Nanopore	vB_Vpa_sm033	100	167.439	8.25407e+07	48932.7
pooled_nanopore	pool	Nanopore	Nanopore	vB_Vpa_sm033	100	620.028	8.25407e+07	48932.7
lib1_pacbio	1	PacBio	PacBio	vB_Vpa_sm033	100	102.787	8.25407e+07	48932.7
lib2_pacbio	2	PacBio	PacBio	vB_Vpa_sm033	100	113.852	8.25407e+07	48932.7
lib3_pacbio	3	PacBio	PacBio	vB_Vpa_sm033	100	167.902	8.25407e+07	48932.7
pooled_pacbio	pool	PacBio	PacBio	vB_Vpa_sm033	100	384.541	8.25407e+07	48932.7
lib1_illumina	1	Illumina	Illumina	vB_VpaS_sm032	73.2852	2.3816	5.24653e+07	31103
lib2_illumina	2	Illumina	Illumina	vB_VpaS_sm032	94.1891	5.24851	5.24653e+07	31103
lib3_illumina	3	Illumina	Illumina	vB_VpaS_sm032	80.3691	3.07074	5.24653e+07	31103
pooled_illumina	pool	Illumina	Illumina	vB_VpaS_sm032	98.7158	10.7008	5.24653e+07	31103
lib1_nanopore	1	Nanopore	Nanopore	vB_VpaS_sm032	89.8481	3.48234	5.24653e+07	31103
lib2_nanopore	2	Nanopore	Nanopore	vB_VpaS_sm032	86.2189	4.29923	5.24653e+07	31103
lib3_nanopore	3	Nanopore	Nanopore	vB_VpaS_sm032	78.7045	3.14369	5.24653e+07	31103
pooled_nanopore	pool	Nanopore	Nanopore	vB_VpaS_sm032	99.3874	10.9253	5.24653e+07	31103
lib1_pacbio	1	PacBio	PacBio	vB_VpaS_sm032	25.8323	1.28077	5.24653e+07	31103
lib2_pacbio	2	PacBio	PacBio	vB_VpaS_sm032	40.9377	1.66053	5.24653e+07	31103
lib3_pacbio	3	PacBio	PacBio	vB_VpaS_sm032	57.4303	2.73575	5.24653e+07	31103
pooled_pacbio	pool	PacBio	PacBio	vB_VpaS_sm032	74.356	5.67705	5.24653e+07	31103

## Sheet: Table_S5_Downsampling
Platform	Genome	Assembler	Depth	Alignment	Length	Percentage
Nanopore	PARMAL1	Canu	10	0	44565	0
Nanopore	PARMAL1	Canu	50	0	44565	0
Nanopore	PARMAL1	Canu	100	43949	44565	98.6177
Nanopore	PARMAL1	Canu	500	0	44565	0
Nanopore	PARMAL1	Canu	1000	0	44565	0
Nanopore	PARMAL1	Canu	Maximum Coverage Observed	44296	44565	99.3964
Nanopore	PARMAL1	Canu	Pooled Library	16490	44565	37.0021
Nanopore	vB_Eco_mar001J1	Canu	10	0	50343	0
Nanopore	vB_Eco_mar001J1	Canu	50	50214	50343	99.7438
Nanopore	vB_Eco_mar001J1	Canu	100	50226	50343	99.7676
Nanopore	vB_Eco_mar001J1	Canu	500	24586	50343	48.837
Nanopore	vB_Eco_mar001J1	Canu	1000	40133	50343	79.7191
Nanopore	vB_Eco_mar001J1	Canu	Maximum Coverage Observed	34548	50343	68.6252
Nanopore	vB_Eco_mar001J1	Canu	Pooled Library	0	50343	0
Nanopore	vB_Eco_mar002J2	Canu	10	0	50343	0
Nanopore	vB_Eco_mar002J2	Canu	50	50293	50343	99.9007
Nanopore	vB_Eco_mar002J2	Canu	100	50191	50343	99.6981
Nanopore	vB_Eco_mar002J2	Canu	500	28731	50343	57.0705
Nanopore	vB_Eco_mar002J2	Canu	1000	35135	50343	69.7912
Nanopore	vB_Eco_mar002J2	Canu	Maximum Coverage Observed	30011	50343	59.6131
Nanopore	vB_Eco_mar002J2	Canu	Pooled Library	39626	50343	78.712
Nanopore	vB_Eco_mar003J3	Canu	10	0	115471	0
Nanopore	vB_Eco_mar003J3	Canu	50	107941	115471	93.4789
Nanopore	vB_Eco_mar003J3	Canu	100	93733	115471	81.1745
Nanopore	vB_Eco_mar003J3	Canu	500	89955	115471	77.9027
Nanopore	vB_Eco_mar003J3	Canu	1000	89920	115471	77.8724
Nanopore	vB_Eco_mar003J3	Canu	Maximum Coverage Observed	96933	115471	83.9458
Nanopore	vB_Eco_mar003J3	Canu	Pooled Library	55729	115471	48.2623
Nanopore	vB_Eco_SLUR29	Canu	10	0	48466	0
Nanopore	vB_Eco_SLUR29	Canu	50	12948	48466	26.7156
Nanopore	vB_Eco_SLUR29	Canu	100	12151	48466	25.0712
Nanopore	vB_Eco_SLUR29	Canu	500	0	48466	0
Nanopore	vB_Eco_SLUR29	Canu	1000	0	48466	0
Nanopore	vB_Eco_SLUR29	Canu	Maximum Coverage Observed	12613	48466	26.0244
Nanopore	vB_Eco_SLUR29	Canu	Pooled Library	0	48466	0
Nanopore	vB_EcoS_swan01	Canu	10	0	50865	0
Nanopore	vB_EcoS_swan01	Canu	50	29747	50865	58.4823
Nanopore	vB_EcoS_swan01	Canu	100	29757	50865	58.5019
Nanopore	vB_EcoS_swan01	Canu	500	36939	50865	72.6216
Nanopore	vB_EcoS_swan01	Canu	1000	30036	50865	59.0504
Nanopore	vB_EcoS_swan01	Canu	Maximum Coverage Observed	32934	50865	64.7479
Nanopore	vB_EcoS_swan01	Canu	Pooled Library	35627	50865	70.0423
Nanopore	vB_Vpa_sm033	Canu	10	319955	320253	99.9069
Nanopore	vB_Vpa_sm033	Canu	50	266380	320253	83.178
Nanopore	vB_Vpa_sm033	Canu	100	325671	320253	101.692
Nanopore	vB_Vpa_sm033	Canu	500	320109	320253	99.955
Nanopore	vB_Vpa_sm033	Canu	1000	0	320253	0
Nanopore	vB_Vpa_sm033	Canu	Maximum Coverage Observed	319370	320253	99.7243
Nanopore	vB_Vpa_sm033	Canu	Pooled Library	15979	320253	4.98949
Nanopore	VP1	Canu	10	0	70044	0
Nanopore	VP1	Canu	50	42270	70044	60.3478
Nanopore	VP1	Canu	100	64785	70044	92.4919
Nanopore	VP1	Canu	500	61984	70044	88.4929
Nanopore	VP1	Canu	1000	65150	70044	93.013
Nanopore	VP1	Canu	Maximum Coverage Observed	61475	70044	87.7663
Nanopore	VP1	Canu	Pooled Library	31386	70044	44.809
Nanopore	PARMAL1	Flye	10	17399	44565	39.0418
Nanopore	PARMAL1	Flye	50	36640	44565	82.217
Nanopore	PARMAL1	Flye	100	42834	44565	96.1158
Nanopore	PARMAL1	Flye	500	0	44565	0
Nanopore	PARMAL1	Flye	1000	0	44565	0
Nanopore	PARMAL1	Flye	Maximum Coverage Observed	0	44565	0
Nanopore	PARMAL1	Flye	Pooled Library	42670	44565	95.7478
Nanopore	vB_Eco_mar001J1	Flye	10	18801	50343	37.3458
Nanopore	vB_Eco_mar001J1	Flye	50	24276	50343	48.2212
Nanopore	vB_Eco_mar001J1	Flye	100	16809	50343	33.389
Nanopore	vB_Eco_mar001J1	Flye	500	1256	50343	2.49489
Nanopore	vB_Eco_mar001J1	Flye	1000	3195	50343	6.34646
Nanopore	vB_Eco_mar001J1	Flye	Maximum Coverage Observed	0	50343	0
Nanopore	vB_Eco_mar001J1	Flye	Pooled Library	2257	50343	4.48324
Nanopore	vB_Eco_mar002J2	Flye	10	29458	50343	58.5146
Nanopore	vB_Eco_mar002J2	Flye	50	27089	50343	53.8089
Nanopore	vB_Eco_mar002J2	Flye	100	33359	50343	66.2634
Nanopore	vB_Eco_mar002J2	Flye	500	2193	50343	4.35612
Nanopore	vB_Eco_mar002J2	Flye	1000	4997	50343	9.92591
Nanopore	vB_Eco_mar002J2	Flye	Maximum Coverage Observed	0	50343	0
Nanopore	vB_Eco_mar002J2	Flye	Pooled Library	4558	50343	9.05389
Nanopore	vB_Eco_mar003J3	Flye	10	9336	115471	8.08515
Nanopore	vB_Eco_mar003J3	Flye	50	23477	115471	20.3315
Nanopore	vB_Eco_mar003J3	Flye	100	44675	115471	38.6894
Nanopore	vB_Eco_mar003J3	Flye	500	16150	115471	13.9862
Nanopore	vB_Eco_mar003J3	Flye	1000	3405	115471	2.94879
Nanopore	vB_Eco_mar003J3	Flye	Maximum Coverage Observed	0	115471	0
Nanopore	vB_Eco_mar003J3	Flye	Pooled Library	1558	115471	1.34926
Nanopore	vB_Eco_SLUR29	Flye	10	7618	48466	15.7182
Nanopore	vB_Eco_SLUR29	Flye	50	4566	48466	9.42104
Nanopore	vB_Eco_SLUR29	Flye	100	11578	48466	23.8889
Nanopore	vB_Eco_SLUR29	Flye	500	0	48466	0
Nanopore	vB_Eco_SLUR29	Flye	1000	0	48466	0
Nanopore	vB_Eco_SLUR29	Flye	Maximum Coverage Observed	0	48466	0
Nanopore	vB_Eco_SLUR29	Flye	Pooled Library	605	48466	1.2483
Nanopore	vB_EcoS_swan01	Flye	10	12636	50865	24.8422
Nanopore	vB_EcoS_swan01	Flye	50	50659	50865	99.595
Nanopore	vB_EcoS_swan01	Flye	100	49179	50865	96.6853
Nanopore	vB_EcoS_swan01	Flye	500	4986	50865	9.80242
Nanopore	vB_EcoS_swan01	Flye	1000	3298	50865	6.48383
Nanopore	vB_EcoS_swan01	Flye	Maximum Coverage Observed	0	50865	0
Nanopore	vB_EcoS_swan01	Flye	Pooled Library	2026	50865	3.98309
Nanopore	vB_Vpa_sm033	Flye	10	45772	320253	14.2925
Nanopore	vB_Vpa_sm033	Flye	50	307052	320253	95.8779
Nanopore	vB_Vpa_sm033	Flye	100	292888	320253	91.4552
Nanopore	vB_Vpa_sm033	Flye	500	23327	320253	7.28393
Nanopore	vB_Vpa_sm033	Flye	1000	0	320253	0
Nanopore	vB_Vpa_sm033	Flye	Maximum Coverage Observed	0	320253	0
Nanopore	vB_Vpa_sm033	Flye	Pooled Library	243464	320253	76.0224
Nanopore	VP1	Flye	10	13408	70044	19.1423
Nanopore	VP1	Flye	50	52580	70044	75.0671
Nanopore	VP1	Flye	100	47180	70044	67.3577
Nanopore	VP1	Flye	500	3751	70044	5.35521
Nanopore	VP1	Flye	1000	3392	70044	4.84267
Nanopore	VP1	Flye	Maximum Coverage Observed	0	70044	0
Nanopore	VP1	Flye	Pooled Library	23948	70044	34.1899
Nanopore	PARMAL1	Unicycler	10	0	44565	0
Nanopore	PARMAL1	Unicycler	50	25327	44565	56.8316
Nanopore	PARMAL1	Unicycler	100	21496	44565	48.2352
Nanopore	PARMAL1	Unicycler	500	0	44565	0
Nanopore	PARMAL1	Unicycler	1000	0	44565	0
Nanopore	PARMAL1	Unicycler	Maximum Coverage Observed	0	44565	0
Nanopore	PARMAL1	Unicycler	Pooled Library	5223	44565	11.72
Nanopore	vB_Eco_mar001J1	Unicycler	10	8597	50343	17.0769
Nanopore	vB_Eco_mar001J1	Unicycler	50	19635	50343	39.0024
Nanopore	vB_Eco_mar001J1	Unicycler	100	35192	50343	69.9045
Nanopore	vB_Eco_mar001J1	Unicycler	500	39351	50343	78.1658
Nanopore	vB_Eco_mar001J1	Unicycler	1000	29937	50343	59.4661
Nanopore	vB_Eco_mar001J1	Unicycler	Maximum Coverage Observed	0	50343	0
Nanopore	vB_Eco_mar001J1	Unicycler	Pooled Library	42722	50343	84.8618
Nanopore	vB_Eco_mar002J2	Unicycler	10	9583	50343	19.0354
Nanopore	vB_Eco_mar002J2	Unicycler	50	30481	50343	60.5466
Nanopore	vB_Eco_mar002J2	Unicycler	100	42328	50343	84.0792
Nanopore	vB_Eco_mar002J2	Unicycler	500	39651	50343	78.7617
Nanopore	vB_Eco_mar002J2	Unicycler	1000	30582	50343	60.7473
Nanopore	vB_Eco_mar002J2	Unicycler	Maximum Coverage Observed	0	50343	0
Nanopore	vB_Eco_mar002J2	Unicycler	Pooled Library	9532	50343	18.9341
Nanopore	vB_Eco_mar003J3	Unicycler	10	0	115471	0
Nanopore	vB_Eco_mar003J3	Unicycler	50	10570	115471	9.15381
Nanopore	vB_Eco_mar003J3	Unicycler	100	0	115471	0
Nanopore	vB_Eco_mar003J3	Unicycler	500	22725	115471	19.6803
Nanopore	vB_Eco_mar003J3	Unicycler	1000	29380	115471	25.4436
Nanopore	vB_Eco_mar003J3	Unicycler	Maximum Coverage Observed	0	115471	0
Nanopore	vB_Eco_mar003J3	Unicycler	Pooled Library	34024	115471	29.4654
Nanopore	vB_EcoS_swan01	Unicycler	10	4483	50865	8.81353
Nanopore	vB_EcoS_swan01	Unicycler	50	23449	50865	46.1005
Nanopore	vB_EcoS_swan01	Unicycler	100	14103	50865	27.7263
Nanopore	vB_EcoS_swan01	Unicycler	500	47454	50865	93.294
Nanopore	vB_EcoS_swan01	Unicycler	1000	41841	50865	82.2589
Nanopore	vB_EcoS_swan01	Unicycler	Maximum Coverage Observed	0	50865	0
Nanopore	vB_EcoS_swan01	Unicycler	Pooled Library	10545	50865	20.7313
Nanopore	vB_Vpa_sm033	Unicycler	10	8596	320253	2.68413
Nanopore	vB_Vpa_sm033	Unicycler	50	58826	320253	18.3686
Nanopore	vB_Vpa_sm033	Unicycler	100	112300	320253	35.066
Nanopore	vB_Vpa_sm033	Unicycler	500	12896	320253	4.02682
Nanopore	vB_Vpa_sm033	Unicycler	1000	0	320253	0
Nanopore	vB_Vpa_sm033	Unicycler	Maximum Coverage Observed	0	320253	0
Nanopore	vB_Vpa_sm033	Unicycler	Pooled Library	68054	320253	21.2501
Nanopore	VP1	Unicycler	10	8164	70044	11.6555
Nanopore	VP1	Unicycler	50	17434	70044	24.8901
Nanopore	VP1	Unicycler	100	41053	70044	58.6103
Nanopore	VP1	Unicycler	500	61666	70044	88.0389
Nanopore	VP1	Unicycler	1000	46178	70044	65.9271
Nanopore	VP1	Unicycler	Maximum Coverage Observed	0	70044	0
Nanopore	VP1	Unicycler	Pooled Library	9318	70044	13.3031
Nanopore	PARMAL1	wtdbg2	10	18298	44565	41.0591
Nanopore	PARMAL1	wtdbg2	50	14774	44565	33.1516
Nanopore	PARMAL1	wtdbg2	100	23689	44565	53.1561
Nanopore	PARMAL1	wtdbg2	500	0	44565	0
Nanopore	PARMAL1	wtdbg2	1000	0	44565	0
Nanopore	PARMAL1	wtdbg2	Maximum Coverage Observed	9247	44565	20.7495
Nanopore	PARMAL1	wtdbg2	Pooled Library	33484	44565	75.1352
Nanopore	vB_Eco_mar001J1	wtdbg2	10	10578	50343	21.0119
Nanopore	vB_Eco_mar001J1	wtdbg2	50	23547	50343	46.7731
Nanopore	vB_Eco_mar001J1	wtdbg2	100	19035	50343	37.8106
Nanopore	vB_Eco_mar001J1	wtdbg2	500	3343	50343	6.64045
Nanopore	vB_Eco_mar001J1	wtdbg2	1000	5783	50343	11.4872
Nanopore	vB_Eco_mar001J1	wtdbg2	Maximum Coverage Observed	8112	50343	16.1135
Nanopore	vB_Eco_mar001J1	wtdbg2	Pooled Library	16737	50343	33.2459
Nanopore	vB_Eco_mar002J2	wtdbg2	10	23012	50343	45.7104
Nanopore	vB_Eco_mar002J2	wtdbg2	50	30545	50343	60.6738
Nanopore	vB_Eco_mar002J2	wtdbg2	100	20339	50343	40.4009
Nanopore	vB_Eco_mar002J2	wtdbg2	500	3222	50343	6.4001
Nanopore	vB_Eco_mar002J2	wtdbg2	1000	6028	50343	11.9739
Nanopore	vB_Eco_mar002J2	wtdbg2	Maximum Coverage Observed	5996	50343	11.9103
Nanopore	vB_Eco_mar002J2	wtdbg2	Pooled Library	7462	50343	14.8223
Nanopore	vB_Eco_mar003J3	wtdbg2	10	7648	115471	6.62331
Nanopore	vB_Eco_mar003J3	wtdbg2	50	13040	115471	11.2929
Nanopore	vB_Eco_mar003J3	wtdbg2	100	11381	115471	9.85615
Nanopore	vB_Eco_mar003J3	wtdbg2	500	11625	115471	10.0675
Nanopore	vB_Eco_mar003J3	wtdbg2	1000	5725	115471	4.95795
Nanopore	vB_Eco_mar003J3	wtdbg2	Maximum Coverage Observed	4997	115471	4.32749
Nanopore	vB_Eco_mar003J3	wtdbg2	Pooled Library	9005	115471	7.79849
Nanopore	vB_Eco_SLUR29	wtdbg2	10	0	48466	0
Nanopore	vB_Eco_SLUR29	wtdbg2	50	5815	48466	11.9981
Nanopore	vB_Eco_SLUR29	wtdbg2	100	2511	48466	5.18095
Nanopore	vB_Eco_SLUR29	wtdbg2	500	0	48466	0
Nanopore	vB_Eco_SLUR29	wtdbg2	1000	0	48466	0
Nanopore	vB_Eco_SLUR29	wtdbg2	Maximum Coverage Observed	10376	48466	21.4088
Nanopore	vB_Eco_SLUR29	wtdbg2	Pooled Library	0	48466	0
Nanopore	vB_EcoS_swan01	wtdbg2	10	11116	50865	21.8539
Nanopore	vB_EcoS_swan01	wtdbg2	50	20671	50865	40.6389
Nanopore	vB_EcoS_swan01	wtdbg2	100	10961	50865	21.5492
Nanopore	vB_EcoS_swan01	wtdbg2	500	6710	50865	13.1918
Nanopore	vB_EcoS_swan01	wtdbg2	1000	5458	50865	10.7304
Nanopore	vB_EcoS_swan01	wtdbg2	Maximum Coverage Observed	7610	50865	14.9612
Nanopore	vB_EcoS_swan01	wtdbg2	Pooled Library	6387	50865	12.5568
Nanopore	vB_Vpa_sm033	wtdbg2	10	25629	320253	8.00274
Nanopore	vB_Vpa_sm033	wtdbg2	50	73665	320253	23.0021
Nanopore	vB_Vpa_sm033	wtdbg2	100	52900	320253	16.5182
Nanopore	vB_Vpa_sm033	wtdbg2	500	6261	320253	1.95502
Nanopore	vB_Vpa_sm033	wtdbg2	1000	0	320253	0
Nanopore	vB_Vpa_sm033	wtdbg2	Maximum Coverage Observed	6694	320253	2.09022
Nanopore	vB_Vpa_sm033	wtdbg2	Pooled Library	56819	320253	17.7419
Nanopore	VP1	wtdbg2	10	8145	70044	11.6284
Nanopore	VP1	wtdbg2	50	15637	70044	22.3245
Nanopore	VP1	wtdbg2	100	15657	70044	22.3531
Nanopore	VP1	wtdbg2	500	4157	70044	5.93484
Nanopore	VP1	wtdbg2	1000	4792	70044	6.84141
Nanopore	VP1	wtdbg2	Maximum Coverage Observed	5095	70044	7.274
Nanopore	VP1	wtdbg2	Pooled Library	6950	70044	9.92233
PacBio	vB_Eco_mar001J1	Canu	10	0	50343	0
PacBio	vB_Eco_mar001J1	Canu	50	42746	50343	84.9095
PacBio	vB_Eco_mar001J1	Canu	100	48270	50343	95.8822
PacBio	vB_Eco_mar001J1	Canu	500	48855	50343	97.0443
PacBio	vB_Eco_mar001J1	Canu	1000	0	50343	0
PacBio	vB_Eco_mar001J1	Canu	Maximum Coverage Observed	21754	50343	43.2116
PacBio	vB_Eco_mar001J1	Canu	Pooled Library	21781	50343	43.2652
PacBio	vB_Eco_mar002J2	Canu	10	0	50343	0
PacBio	vB_Eco_mar002J2	Canu	50	47940	50343	95.2267
PacBio	vB_Eco_mar002J2	Canu	100	32332	50343	64.2234
PacBio	vB_Eco_mar002J2	Canu	500	25729	50343	51.1074
PacBio	vB_Eco_mar002J2	Canu	1000	0	50343	0
PacBio	vB_Eco_mar002J2	Canu	Maximum Coverage Observed	24242	50343	48.1537
PacBio	vB_Eco_mar002J2	Canu	Pooled Library	21781	50343	43.2652
PacBio	vB_Eco_mar003J3	Canu	10	64063	115471	55.4797
PacBio	vB_Eco_mar003J3	Canu	50	103183	115471	89.3584
PacBio	vB_Eco_mar003J3	Canu	100	113342	115471	98.1562
PacBio	vB_Eco_mar003J3	Canu	500	0	115471	0
PacBio	vB_Eco_mar003J3	Canu	1000	0	115471	0
PacBio	vB_Eco_mar003J3	Canu	Maximum Coverage Observed	63812	115471	55.2624
PacBio	vB_Eco_mar003J3	Canu	Pooled Library	19638	115471	17.0069
PacBio	vB_EcoS_swan01	Canu	10	0	50865	0
PacBio	vB_EcoS_swan01	Canu	50	0	50865	0
PacBio	vB_EcoS_swan01	Canu	100	50865	50865	100
PacBio	vB_EcoS_swan01	Canu	500	29491	50865	57.979
PacBio	vB_EcoS_swan01	Canu	1000	0	50865	0
PacBio	vB_EcoS_swan01	Canu	Maximum Coverage Observed	47322	50865	93.0345
PacBio	vB_EcoS_swan01	Canu	Pooled Library	35533	50865	69.8575
PacBio	VP1	Canu	10	0	70044	0
PacBio	VP1	Canu	50	71825	70044	102.543
PacBio	VP1	Canu	100	68878	70044	98.3353
PacBio	VP1	Canu	500	72172	70044	103.038
PacBio	VP1	Canu	Maximum Coverage Observed	35231	70044	50.2984
PacBio	VP1	Canu	Pooled Library	4990	70044	7.12409
PacBio	vB_Eco_mar001J1	Flye	10	11595	50343	23.032
PacBio	vB_Eco_mar001J1	Flye	50	7672	50343	15.2395
PacBio	vB_Eco_mar001J1	Flye	100	2760	50343	5.48239
PacBio	vB_Eco_mar001J1	Flye	500	1256	50343	2.49489
PacBio	vB_Eco_mar001J1	Flye	1000	1183	50343	2.34988
PacBio	vB_Eco_mar001J1	Flye	Maximum Coverage Observed	911	50343	1.80959
PacBio	vB_Eco_mar001J1	Flye	Pooled Library	3867	50343	7.68131
PacBio	vB_Eco_mar002J2	Flye	10	6646	50343	13.2014
PacBio	vB_Eco_mar002J2	Flye	50	23258	50343	46.1991
PacBio	vB_Eco_mar002J2	Flye	100	8501	50343	16.8862
PacBio	vB_Eco_mar002J2	Flye	500	1029	50343	2.04398
PacBio	vB_Eco_mar002J2	Flye	1000	988	50343	1.96254
PacBio	vB_Eco_mar002J2	Flye	Maximum Coverage Observed	815	50343	1.61889
PacBio	vB_Eco_mar002J2	Flye	Pooled Library	3737	50343	7.42308
PacBio	vB_Eco_mar003J3	Flye	10	8632	115471	7.47547
PacBio	vB_Eco_mar003J3	Flye	50	19876	115471	17.213
PacBio	vB_Eco_mar003J3	Flye	100	9264	115471	8.02279
PacBio	vB_Eco_mar003J3	Flye	500	1076	115471	0.931836
PacBio	vB_Eco_mar003J3	Flye	1000	972	115471	0.84177
PacBio	vB_Eco_mar003J3	Flye	Maximum Coverage Observed	1577	115471	1.36571
PacBio	vB_Eco_mar003J3	Flye	Pooled Library	3079	115471	2.66647
PacBio	vB_EcoS_swan01	Flye	10	7811	50865	15.3563
PacBio	vB_EcoS_swan01	Flye	50	25219	50865	49.5803
PacBio	vB_EcoS_swan01	Flye	100	9089	50865	17.8689
PacBio	vB_EcoS_swan01	Flye	500	984	50865	1.93453
PacBio	vB_EcoS_swan01	Flye	1000	1070	50865	2.10361
PacBio	vB_EcoS_swan01	Flye	Maximum Coverage Observed	989	50865	1.94436
PacBio	vB_EcoS_swan01	Flye	Pooled Library	3089	50865	6.07294
PacBio	VP1	Flye	10	7790	70044	11.1216
PacBio	VP1	Flye	50	23002	70044	32.8394
PacBio	VP1	Flye	100	12492	70044	17.8345
PacBio	VP1	Flye	500	1096	70044	1.56473
PacBio	VP1	Flye	Maximum Coverage Observed	962	70044	1.37342
PacBio	VP1	Flye	Pooled Library	1672	70044	2.38707
PacBio	vB_Eco_mar001J1	Unicycler	10	0	50343	0
PacBio	vB_Eco_mar001J1	Unicycler	50	9848	50343	19.5618
PacBio	vB_Eco_mar001J1	Unicycler	100	12685	50343	25.1971
PacBio	vB_Eco_mar001J1	Unicycler	500	0	50343	0
PacBio	vB_Eco_mar001J1	Unicycler	1000	0	50343	0
PacBio	vB_Eco_mar001J1	Unicycler	Maximum Coverage Observed	0	50343	0
PacBio	vB_Eco_mar001J1	Unicycler	Pooled Library	0	50343	0
PacBio	vB_Eco_mar002J2	Unicycler	10	0	50343	0
PacBio	vB_Eco_mar002J2	Unicycler	50	18664	50343	37.0737
PacBio	vB_Eco_mar002J2	Unicycler	100	17627	50343	35.0138
PacBio	vB_Eco_mar002J2	Unicycler	500	15435	50343	30.6597
PacBio	vB_Eco_mar002J2	Unicycler	1000	0	50343	0
PacBio	vB_Eco_mar002J2	Unicycler	Maximum Coverage Observed	0	50343	0
PacBio	vB_Eco_mar002J2	Unicycler	Pooled Library	0	50343	0
PacBio	vB_Eco_mar003J3	Unicycler	10	0	115471	0
PacBio	vB_Eco_mar003J3	Unicycler	50	11276	115471	9.76522
PacBio	vB_Eco_mar003J3	Unicycler	100	15992	115471	13.8494
PacBio	vB_Eco_mar003J3	Unicycler	500	16452	115471	14.2477
PacBio	vB_Eco_mar003J3	Unicycler	1000	0	115471	0
PacBio	vB_Eco_mar003J3	Unicycler	Maximum Coverage Observed	0	115471	0
PacBio	vB_Eco_mar003J3	Unicycler	Pooled Library	0	115471	0
PacBio	vB_EcoS_swan01	Unicycler	10	0	50865	0
PacBio	vB_EcoS_swan01	Unicycler	50	8945	50865	17.5858
PacBio	vB_EcoS_swan01	Unicycler	100	8999	50865	17.6919
PacBio	vB_EcoS_swan01	Unicycler	1000	19630	50865	38.5924
PacBio	vB_EcoS_swan01	Unicycler	Maximum Coverage Observed	0	50865	0
PacBio	vB_EcoS_swan01	Unicycler	Pooled Library	0	50865	0
PacBio	VP1	Unicycler	10	0	70044	0
PacBio	VP1	Unicycler	50	13578	70044	19.385
PacBio	VP1	Unicycler	100	14609	70044	20.8569
PacBio	VP1	Unicycler	500	0	70044	0
PacBio	VP1	Unicycler	Maximum Coverage Observed	0	70044	0
PacBio	VP1	Unicycler	Pooled Library	0	70044	0
PacBio	vB_Eco_mar001J1	wtdbg2	10	6623	50343	13.1558
PacBio	vB_Eco_mar001J1	wtdbg2	50	11939	50343	23.7153
PacBio	vB_Eco_mar001J1	wtdbg2	100	4670	50343	9.27636
PacBio	vB_Eco_mar001J1	wtdbg2	500	4937	50343	9.80673
PacBio	vB_Eco_mar001J1	wtdbg2	1000	4253	50343	8.44805
PacBio	vB_Eco_mar001J1	wtdbg2	Maximum Coverage Observed	4282	50343	8.50565
PacBio	vB_Eco_mar001J1	wtdbg2	Pooled Library	4890	50343	9.71337
PacBio	vB_Eco_mar002J2	wtdbg2	10	8346	50343	16.5783
PacBio	vB_Eco_mar002J2	wtdbg2	50	7973	50343	15.8374
PacBio	vB_Eco_mar002J2	wtdbg2	100	19213	50343	38.1642
PacBio	vB_Eco_mar002J2	wtdbg2	500	5632	50343	11.1873
PacBio	vB_Eco_mar002J2	wtdbg2	1000	5905	50343	11.7295
PacBio	vB_Eco_mar002J2	wtdbg2	Maximum Coverage Observed	8880	50343	17.639
PacBio	vB_Eco_mar002J2	wtdbg2	Pooled Library	4890	50343	9.71337
PacBio	vB_Eco_mar003J3	wtdbg2	10	6837	115471	5.92097
PacBio	vB_Eco_mar003J3	wtdbg2	50	8866	115471	7.67812
PacBio	vB_Eco_mar003J3	wtdbg2	100	6377	115471	5.5226
PacBio	vB_Eco_mar003J3	wtdbg2	500	9524	115471	8.24796
PacBio	vB_Eco_mar003J3	wtdbg2	1000	4237	115471	3.66932
PacBio	vB_Eco_mar003J3	wtdbg2	Maximum Coverage Observed	5929	115471	5.13462
PacBio	vB_Eco_mar003J3	wtdbg2	Pooled Library	4991	115471	4.3223
PacBio	vB_EcoS_swan01	wtdbg2	10	5733	50865	11.271
PacBio	vB_EcoS_swan01	wtdbg2	50	6250	50865	12.2874
PacBio	vB_EcoS_swan01	wtdbg2	100	13069	50865	25.6935
PacBio	vB_EcoS_swan01	wtdbg2	500	4226	50865	8.30827
PacBio	vB_EcoS_swan01	wtdbg2	1000	4552	50865	8.94918
PacBio	vB_EcoS_swan01	wtdbg2	Maximum Coverage Observed	4732	50865	9.30306
PacBio	vB_EcoS_swan01	wtdbg2	Pooled Library	8854	50865	17.4069
PacBio	VP1	wtdbg2	10	11281	70044	16.1056
PacBio	VP1	wtdbg2	50	9708	70044	13.8599
PacBio	VP1	wtdbg2	100	14065	70044	20.0802
PacBio	VP1	wtdbg2	500	6158	70044	8.79162
PacBio	VP1	wtdbg2	Maximum Coverage Observed	7157	70044	10.2179
PacBio	VP1	wtdbg2	Pooled Library	7964	70044	11.37

## Sheet: Table_S6_Metaquast
Fasta	Assembly	Library	Assembler	Read_type	Comparison	Hybrid	Group	Genome	Longest_alignment (bp)	Genome_fraction (%)	NGA50	LGA50	Number_misassemblies	Missassembled_contigs_length	Mismatches_per_100kb	Indels_per_100kb	Reference_length (bp)	Reference_GC (%)
ILL_1_spa	lib1_ill_spades	1	Spades	Illumina	Final	No	ill_spades	CDMH1	-	-	-	-	-	-	-	-	54279	28.4456
ILL_1_spa	lib1_ill_spades	1	Spades	Illumina	Final	No	ill_spades	HP1	-	-	-	-	-	-	-	-	32355	40.0062
ILL_1_spa	lib1_ill_spades	1	Spades	Illumina	Final	No	ill_spades	KUW1	36424	99.508	36424	1	0	0	0	2.25	44509	60.7608
ILL_1_spa	lib1_ill_spades	1	Spades	Illumina	Final	No	ill_spades	NC_001422	-	-	-	-	-	-	-	-	5386	44.7642
ILL_1_spa	lib1_ill_spades	1	Spades	Illumina	Final	No	ill_spades	PARMAL1	44484	99.715	44484	1	0	0	0	4.5	44565	57.5833
ILL_1_spa	lib1_ill_spades	1	Spades	Illumina	Final	No	ill_spades	SRSM4	2704	28.039	-	-	2	1374	142.66	5.49	194454	41.1203
ILL_1_spa	lib1_ill_spades	1	Spades	Illumina	Final	No	ill_spades	VP1	69054	98.297	69054	1	1	75015	3112.06	94.13	70044	47.3388
ILL_1_spa	lib1_ill_spades	1	Spades	Illumina	Final	No	ill_spades	vB_EcoS_swan01	7067	46.077	-	-	0	0	378.85	21.28	50865	44.74
ILL_1_spa	lib1_ill_spades	1	Spades	Illumina	Final	No	ill_spades	vB_Eco_SLUR29	1006	2.076	-	-	0	0	1292.25	0	48466	44.7472
ILL_1_spa	lib1_ill_spades	1	Spades	Illumina	Final	No	ill_spades	vB_Eco_mar001J1	4925	50.962	545	15	0	0	149.44	3.83	50343	44.3954
ILL_1_spa	lib1_ill_spades	1	Spades	Illumina	Final	No	ill_spades	vB_Eco_mar002J2	4579	39.328	-	-	0	0	145.01	0	50343	44.3815
ILL_1_spa	lib1_ill_spades	1	Spades	Illumina	Final	No	ill_spades	vB_Eco_mar003J3	74191	99.683	74191	1	0	0	1.74	0.87	115471	39.7754
ILL_1_spa	lib1_ill_spades	1	Spades	Illumina	Final	No	ill_spades	vB_Eco_mar005P1	175	0.104	-	-	0	0	2857.14	0	167773	37.7236
ILL_1_spa	lib1_ill_spades	1	Spades	Illumina	Final	No	ill_spades	vB_VpaS_sm032	1452	31.796	-	-	4	2810	146.08	3.95	79660	45.6741
ILL_1_spa	lib1_ill_spades	1	Spades	Illumina	Final	No	ill_spades	vB_Vpa_sm033	320076	99.945	320076	1	0	0	0.94	0.31	320253	43.2299
ILL_1_spa	lib1_ill_spades	1	Spades	Illumina	Final	No	ill_spades	Average	47178.1	57.9608	90795.7	3.33333	0.583333	6599.92	685.514	11.3842	88584.4	-
ILL_1_spa_polypolished	lib1_ill_spades_polished	1	Spades	Illumina (Polished)	Prelim_and_supplementary	No	ill_spades_polished	CDMH1	-	-	-	-	-	-	-	-	54279	28.4456
ILL_1_spa_polypolished	lib1_ill_spades_polished	1	Spades	Illumina (Polished)	Prelim_and_supplementary	No	ill_spades_polished	HP1	-	-	-	-	-	-	-	-	32355	40.0062
ILL_1_spa_polypolished	lib1_ill_spades_polished	1	Spades	Illumina (Polished)	Prelim_and_supplementary	No	ill_spades_polished	KUW1	36424	99.508	36424	1	0	0	0	2.25	44509	60.7608
ILL_1_spa_polypolished	lib1_ill_spades_polished	1	Spades	Illumina (Polished)	Prelim_and_supplementary	No	ill_spades_polished	NC_001422	-	-	-	-	-	-	-	-	5386	44.7642
ILL_1_spa_polypolished	lib1_ill_spades_polished	1	Spades	Illumina (Polished)	Prelim_and_supplementary	No	ill_spades_polished	PARMAL1	44484	99.715	44484	1	0	0	0	4.5	44565	57.5833
ILL_1_spa_polypolished	lib1_ill_spades_polished	1	Spades	Illumina (Polished)	Prelim_and_supplementary	No	ill_spades_polished	SRSM4	2704	28.039	-	-	2	1374	142.66	5.49	194454	41.1203
ILL_1_spa_polypolished	lib1_ill_spades_polished	1	Spades	Illumina (Polished)	Prelim_and_supplementary	No	ill_spades_polished	VP1	69054	98.297	69054	1	1	75015	3112.06	94.13	70044	47.3388
ILL_1_spa_polypolished	lib1_ill_spades_polished	1	Spades	Illumina (Polished)	Prelim_and_supplementary	No	ill_spades_polished	vB_EcoS_swan01	7067	46.077	-	-	0	0	370.34	21.28	50865	44.74
ILL_1_spa_polypolished	lib1_ill_spades_polished	1	Spades	Illumina (Polished)	Prelim_and_supplementary	No	ill_spades_polished	vB_Eco_SLUR29	1006	2.076	-	-	0	0	1292.25	0	48466	44.7472
ILL_1_spa_polypolished	lib1_ill_spades_polished	1	Spades	Illumina (Polished)	Prelim_and_supplementary	No	ill_spades_polished	vB_Eco_mar001J1	4925	35.651	-	-	0	0	261.82	0	50343	44.3954
ILL_1_spa_polypolished	lib1_ill_spades_polished	1	Spades	Illumina (Polished)	Prelim_and_supplementary	No	ill_spades_polished	vB_Eco_mar002J2	4579	54.53	1112	11	0	0	72.04	3.6	50343	44.3815
ILL_1_spa_polypolished	lib1_ill_spades_polished	1	Spades	Illumina (Polished)	Prelim_and_supplementary	No	ill_spades_polished	vB_Eco_mar003J3	74191	99.683	74191	1	0	0	0	0.87	115471	39.7754
ILL_1_spa_polypolished	lib1_ill_spades_polished	1	Spades	Illumina (Polished)	Prelim_and_supplementary	No	ill_spades_polished	vB_Eco_mar005P1	175	0.104	-	-	0	0	2857.14	0	167773	37.7236
ILL_1_spa_polypolished	lib1_ill_spades_polished	1	Spades	Illumina (Polished)	Prelim_and_supplementary	No	ill_spades_polished	vB_VpaS_sm032	1452	31.796	-	-	4	2810	146.08	3.95	79660	45.6741
ILL_1_spa_polypolished	lib1_ill_spades_polished	1	Spades	Illumina (Polished)	Prelim_and_supplementary	No	ill_spades_polished	vB_Vpa_sm033	320076	99.945	320076	1	0	0	0	0.31	320253	43.2299
ILL_1_spa_polypolished	lib1_ill_spades_polished	1	Spades	Illumina (Polished)	Prelim_and_supplementary	No	ill_spades_polished	Average	47178.1	57.9517	90890.2	2.66667	0.583333	6599.92	687.866	11.365	88584.4	-
ILL_2_spa	lib2_ill_spades	2	Spades	Illumina	Final	No	ill_spades	CDMH1	-	-	-	-	-	-	-	-	54279	28.4456
ILL_2_spa	lib2_ill_spades	2	Spades	Illumina	Final	No	ill_spades	HP1	-	-	-	-	-	-	-	-	32355	40.0062
ILL_2_spa	lib2_ill_spades	2	Spades	Illumina	Final	No	ill_spades	KUW1	37767	99.715	37767	1	0	0	4.49	2.25	44509	60.7608
ILL_2_spa	lib2_ill_spades	2	Spades	Illumina	Final	No	ill_spades	NC_001422	-	-	-	-	-	-	-	-	5386	44.7642
ILL_2_spa	lib2_ill_spades	2	Spades	Illumina	Final	No	ill_spades	PARMAL1	44482	99.715	44482	1	0	0	0	2.25	44565	57.5833
ILL_2_spa	lib2_ill_spades	2	Spades	Illumina	Final	No	ill_spades	SRSM4	6364	87.272	1851	32	2	3095	40.49	1.17	194454	41.1203
ILL_2_spa	lib2_ill_spades	2	Spades	Illumina	Final	No	ill_spades	VP1	69040	98.297	69040	1	1	75015	3114.14	94.15	70044	47.3388
ILL_2_spa	lib2_ill_spades	2	Spades	Illumina	Final	No	ill_spades	vB_EcoS_swan01	7067	50.821	644	13	0	0	262.49	3.86	50865	44.74
ILL_2_spa	lib2_ill_spades	2	Spades	Illumina	Final	No	ill_spades	vB_Eco_SLUR29	570	1.176	-	-	0	0	350.88	0	48466	44.7472
ILL_2_spa	lib2_ill_spades	2	Spades	Illumina	Final	No	ill_spades	vB_Eco_mar001J1	5030	41.12	-	-	0	0	384.41	0	50343	44.3954
ILL_2_spa	lib2_ill_spades	2	Spades	Illumina	Final	No	ill_spades	vB_Eco_mar002J2	4675	55.402	1112	11	0	0	106.3	0	50343	44.3815
ILL_2_spa	lib2_ill_spades	2	Spades	Illumina	Final	No	ill_spades	vB_Eco_mar003J3	115322	99.871	115322	1	0	0	0	0.87	115471	39.7754
ILL_2_spa	lib2_ill_spades	2	Spades	Illumina	Final	No	ill_spades	vB_Eco_mar005P1	175	0.104	-	-	0	0	2857.14	0	167773	37.7236
ILL_2_spa	lib2_ill_spades	2	Spades	Illumina	Final	No	ill_spades	vB_VpaS_sm032	7779	65.031	771	23	5	7953	168.3	1.91	79660	45.6741
ILL_2_spa	lib2_ill_spades	2	Spades	Illumina	Final	No	ill_spades	vB_Vpa_sm033	319923	99.897	319923	1	0	0	0.63	0.31	320253	43.2299
ILL_2_spa	lib2_ill_spades	2	Spades	Illumina	Final	No	ill_spades	Average	51516.2	66.5351	65656.9	9.33333	0.666667	7171.92	607.439	8.8975	88584.4	-
ILL_2_spa_polypolished	lib2_ill_spades_polished	2	Spades	Illumina (Polished)	Prelim_and_supplementary	No	ill_spades_polished	CDMH1	-	-	-	-	-	-	-	-	54279	28.4456
ILL_2_spa_polypolished	lib2_ill_spades_polished	2	Spades	Illumina (Polished)	Prelim_and_supplementary	No	ill_spades_polished	HP1	-	-	-	-	-	-	-	-	32355	40.0062
ILL_2_spa_polypolished	lib2_ill_spades_polished	2	Spades	Illumina (Polished)	Prelim_and_supplementary	No	ill_spades_polished	KUW1	37767	99.715	37767	1	0	0	4.49	2.25	44509	60.7608
ILL_2_spa_polypolished	lib2_ill_spades_polished	2	Spades	Illumina (Polished)	Prelim_and_supplementary	No	ill_spades_polished	NC_001422	-	-	-	-	-	-	-	-	5386	44.7642
ILL_2_spa_polypolished	lib2_ill_spades_polished	2	Spades	Illumina (Polished)	Prelim_and_supplementary	No	ill_spades_polished	PARMAL1	44482	99.715	44482	1	0	0	0	2.25	44565	57.5833
ILL_2_spa_polypolished	lib2_ill_spades_polished	2	Spades	Illumina (Polished)	Prelim_and_supplementary	No	ill_spades_polished	SRSM4	6364	87.272	1851	32	2	3095	40.49	1.17	194454	41.1203
ILL_2_spa_polypolished	lib2_ill_spades_polished	2	Spades	Illumina (Polished)	Prelim_and_supplementary	No	ill_spades_polished	VP1	69040	98.297	69040	1	1	75015	3114.14	94.15	70044	47.3388
ILL_2_spa_polypolished	lib2_ill_spades_polished	2	Spades	Illumina (Polished)	Prelim_and_supplementary	No	ill_spades_polished	vB_EcoS_swan01	7067	50.821	644	13	0	0	254.77	3.86	50865	44.74
ILL_2_spa_polypolished	lib2_ill_spades_polished	2	Spades	Illumina (Polished)	Prelim_and_supplementary	No	ill_spades_polished	vB_Eco_SLUR29	570	1.176	-	-	0	0	350.88	0	48466	44.7472
ILL_2_spa_polypolished	lib2_ill_spades_polished	2	Spades	Illumina (Polished)	Prelim_and_supplementary	No	ill_spades_polished	vB_Eco_mar001J1	3151	39.316	-	-	0	0	104.64	0	50343	44.3954
ILL_2_spa_polypolished	lib2_ill_spades_polished	2	Spades	Illumina (Polished)	Prelim_and_supplementary	No	ill_spades_polished	vB_Eco_mar002J2	5030	54.182	814	8	0	0	303.83	0	50343	44.3815
ILL_2_spa_polypolished	lib2_ill_spades_polished	2	Spades	Illumina (Polished)	Prelim_and_supplementary	No	ill_spades_polished	vB_Eco_mar003J3	115322	99.871	115322	1	0	0	0	0.87	115471	39.7754
ILL_2_spa_polypolished	lib2_ill_spades_polished	2	Spades	Illumina (Polished)	Prelim_and_supplementary	No	ill_spades_polished	vB_Eco_mar005P1	175	0.104	-	-	0	0	2857.14	0	167773	37.7236
ILL_2_spa_polypolished	lib2_ill_spades_polished	2	Spades	Illumina (Polished)	Prelim_and_supplementary	No	ill_spades_polished	vB_VpaS_sm032	7779	65.031	771	23	5	7953	168.3	1.91	79660	45.6741
ILL_2_spa_polypolished	lib2_ill_spades_polished	2	Spades	Illumina (Polished)	Prelim_and_supplementary	No	ill_spades_polished	vB_Vpa_sm033	319923	99.897	319923	1	0	0	0	0.31	320253	43.2299
ILL_2_spa_polypolished	lib2_ill_spades_polished	2	Spades	Illumina (Polished)	Prelim_and_supplementary	No	ill_spades_polished	Average	51389.2	66.2831	65623.8	9	0.666667	7171.92	599.89	8.8975	88584.4	-
ILL_3_spa	lib3_ill_spades	3	Spades	Illumina	Final	No	ill_spades	CDMH1	-	-	-	-	-	-	-	-	54279	28.4456
ILL_3_spa	lib3_ill_spades	3	Spades	Illumina	Final	No	ill_spades	HP1	-	-	-	-	-	-	-	-	32355	40.0062
ILL_3_spa	lib3_ill_spades	3	Spades	Illumina	Final	No	ill_spades	KUW1	44437	99.715	44437	1	0	0	0	2.25	44509	60.7608
ILL_3_spa	lib3_ill_spades	3	Spades	Illumina	Final	No	ill_spades	NC_001422	-	-	-	-	-	-	-	-	5386	44.7642
ILL_3_spa	lib3_ill_spades	3	Spades	Illumina	Final	No	ill_spades	PARMAL1	43433	98.95	43433	1	0	0	2.26	4.53	44565	57.5833
ILL_3_spa	lib3_ill_spades	3	Spades	Illumina	Final	No	ill_spades	SRSM4	1660	19.39	-	-	1	783	185.46	2.65	194454	41.1203
ILL_3_spa	lib3_ill_spades	3	Spades	Illumina	Final	No	ill_spades	VP1	68872	98.297	68872	1	0	0	3118.83	94.38	70044	47.3388
ILL_3_spa	lib3_ill_spades	3	Spades	Illumina	Final	No	ill_spades	vB_EcoS_swan01	7067	50.833	941	9	0	0	521.26	22.5	50865	44.74
ILL_3_spa	lib3_ill_spades	3	Spades	Illumina	Final	No	ill_spades	vB_Eco_SLUR29	570	1.176	-	-	0	0	350.88	0	48466	44.7472
ILL_3_spa	lib3_ill_spades	3	Spades	Illumina	Final	No	ill_spades	vB_Eco_mar001J1	4925	56.916	894	11	0	0	197.42	0	50343	44.3954
ILL_3_spa	lib3_ill_spades	3	Spades	Illumina	Final	No	ill_spades	vB_Eco_mar002J2	2871	39.412	-	-	0	0	19.99	0	50343	44.3815
ILL_3_spa	lib3_ill_spades	3	Spades	Illumina	Final	No	ill_spades	vB_Eco_mar003J3	96461	99.818	96461	1	0	0	0.87	0.87	115471	39.7754
ILL_3_spa	lib3_ill_spades	3	Spades	Illumina	Final	No	ill_spades	vB_Eco_mar005P1	175	0.104	-	-	0	0	2857.14	0	167773	37.7236
ILL_3_spa	lib3_ill_spades	3	Spades	Illumina	Final	No	ill_spades	vB_VpaS_sm032	2451	43.212	-	-	7	7702	306.22	11.56	79660	45.6741
ILL_3_spa	lib3_ill_spades	3	Spades	Illumina	Final	No	ill_spades	vB_Vpa_sm033	320076	99.945	320076	1	0	0	0	0.31	320253	43.2299
ILL_3_spa	lib3_ill_spades	3	Spades	Illumina	Final	No	ill_spades	Average	49416.5	58.9807	82159.1	3.57143	0.666667	707.083	630.028	11.5875	88584.4	-
ILL_3_spa_polypolished	lib3_ill_spades_polished	3	Spades	Illumina (Polished)	Prelim_and_supplementary	No	ill_spades_polished	CDMH1	-	-	-	-	-	-	-	-	54279	28.4456
ILL_3_spa_polypolished	lib3_ill_spades_polished	3	Spades	Illumina (Polished)	Prelim_and_supplementary	No	ill_spades_polished	HP1	-	-	-	-	-	-	-	-	32355	40.0062
ILL_3_spa_polypolished	lib3_ill_spades_polished	3	Spades	Illumina (Polished)	Prelim_and_supplementary	No	ill_spades_polished	KUW1	44437	99.715	44437	1	0	0	0	2.25	44509	60.7608
ILL_3_spa_polypolished	lib3_ill_spades_polished	3	Spades	Illumina (Polished)	Prelim_and_supplementary	No	ill_spades_polished	NC_001422	-	-	-	-	-	-	-	-	5386	44.7642
ILL_3_spa_polypolished	lib3_ill_spades_polished	3	Spades	Illumina (Polished)	Prelim_and_supplementary	No	ill_spades_polished	PARMAL1	43433	98.95	43433	1	0	0	0	4.53	44565	57.5833
ILL_3_spa_polypolished	lib3_ill_spades_polished	3	Spades	Illumina (Polished)	Prelim_and_supplementary	No	ill_spades_polished	SRSM4	1660	19.39	-	-	1	783	185.46	2.65	194454	41.1203
ILL_3_spa_polypolished	lib3_ill_spades_polished	3	Spades	Illumina (Polished)	Prelim_and_supplementary	No	ill_spades_polished	VP1	68872	98.297	68872	1	0	0	3118.83	94.38	70044	47.3388
ILL_3_spa_polypolished	lib3_ill_spades_polished	3	Spades	Illumina (Polished)	Prelim_and_supplementary	No	ill_spades_polished	vB_EcoS_swan01	7067	50.833	941	9	0	0	510.01	22.5	50865	44.74
ILL_3_spa_polypolished	lib3_ill_spades_polished	3	Spades	Illumina (Polished)	Prelim_and_supplementary	No	ill_spades_polished	vB_Eco_SLUR29	570	1.176	-	-	0	0	350.88	0	48466	44.7472
ILL_3_spa_polypolished	lib3_ill_spades_polished	3	Spades	Illumina (Polished)	Prelim_and_supplementary	No	ill_spades_polished	vB_Eco_mar001J1	4925	42.715	-	-	0	0	69.4	0	50343	44.3954
ILL_3_spa_polypolished	lib3_ill_spades_polished	3	Spades	Illumina (Polished)	Prelim_and_supplementary	No	ill_spades_polished	vB_Eco_mar002J2	4096	50.941	707	16	0	0	165.05	0	50343	44.3815
ILL_3_spa_polypolished	lib3_ill_spades_polished	3	Spades	Illumina (Polished)	Prelim_and_supplementary	No	ill_spades_polished	vB_Eco_mar003J3	96461	99.818	96461	1	0	0	0	0.87	115471	39.7754
ILL_3_spa_polypolished	lib3_ill_spades_polished	3	Spades	Illumina (Polished)	Prelim_and_supplementary	No	ill_spades_polished	vB_Eco_mar005P1	175	0.104	-	-	0	0	2857.14	0	167773	37.7236
ILL_3_spa_polypolished	lib3_ill_spades_polished	3	Spades	Illumina (Polished)	Prelim_and_supplementary	No	ill_spades_polished	vB_VpaS_sm032	2451	43.212	-	-	7	7702	306.22	11.56	79660	45.6741
ILL_3_spa_polypolished	lib3_ill_spades_polished	3	Spades	Illumina (Polished)	Prelim_and_supplementary	No	ill_spades_polished	vB_Vpa_sm033	320076	99.945	320076	1	0	0	0	0.31	320253	43.2299
ILL_3_spa_polypolished	lib3_ill_spades_polished	3	Spades	Illumina (Polished)	Prelim_and_supplementary	No	ill_spades_polished	Average	49518.6	58.758	82132.4	4.28571	0.666667	707.083	630.249	11.5875	88584.4	-
ILL_all_spa	all_ill_spades	Pooled	Spades	Illumina	Final	No	ill_spades	CDMH1	-	-	-	-	-	-	-	-	54279	28.4456
ILL_all_spa	all_ill_spades	Pooled	Spades	Illumina	Final	No	ill_spades	HP1	-	-	-	-	-	-	-	-	32355	40.0062
ILL_all_spa	all_ill_spades	Pooled	Spades	Illumina	Final	No	ill_spades	KUW1	43954	99.715	43954	1	0	0	2.25	2.25	44509	60.7608
ILL_all_spa	all_ill_spades	Pooled	Spades	Illumina	Final	No	ill_spades	NC_001422	-	-	-	-	-	-	-	-	5386	44.7642
ILL_all_spa	all_ill_spades	Pooled	Spades	Illumina	Final	No	ill_spades	PARMAL1	44483	99.715	44483	1	0	0	0	4.5	44565	57.5833
ILL_all_spa	all_ill_spades	Pooled	Spades	Illumina	Final	No	ill_spades	SRSM4	21105	97.902	7697	7	0	0	13.62	1.57	194454	41.1203
ILL_all_spa	all_ill_spades	Pooled	Spades	Illumina	Final	No	ill_spades	VP1	68999	98.297	68999	1	0	0	3115.99	94.2	70044	47.3388
ILL_all_spa	all_ill_spades	Pooled	Spades	Illumina	Final	No	ill_spades	vB_EcoS_swan01	7067	48.696	-	-	0	0	253.23	20.1	50865	44.74
ILL_all_spa	all_ill_spades	Pooled	Spades	Illumina	Final	No	ill_spades	vB_Eco_SLUR29	570	1.176	-	-	0	0	350.88	0	48466	44.7472
ILL_all_spa	all_ill_spades	Pooled	Spades	Illumina	Final	No	ill_spades	vB_Eco_mar001J1	4305	24.77	-	-	0	0	126.04	0	50343	44.3954
ILL_all_spa	all_ill_spades	Pooled	Spades	Illumina	Final	No	ill_spades	vB_Eco_mar002J2	3660	70.389	1467	11	0	0	77.57	0	50343	44.3815
ILL_all_spa	all_ill_spades	Pooled	Spades	Illumina	Final	No	ill_spades	vB_Eco_mar003J3	115322	99.871	115322	1	0	0	0.87	0.87	115471	39.7754
ILL_all_spa	all_ill_spades	Pooled	Spades	Illumina	Final	No	ill_spades	vB_Eco_mar005P1	175	0.104	-	-	0	0	2857.14	0	167773	37.7236
ILL_all_spa	all_ill_spades	Pooled	Spades	Illumina	Final	No	ill_spades	vB_VpaS_sm032	9780	90.68	4009	7	1	1279	44.12	1.38	79660	45.6741
ILL_all_spa	all_ill_spades	Pooled	Spades	Illumina	Final	No	ill_spades	vB_Vpa_sm033	320181	99.96	320181	1	0	0	0.94	0.31	320253	43.2299
ILL_all_spa	all_ill_spades	Pooled	Spades	Illumina	Final	No	ill_spades	Average	53300.1	69.2729	75764	3.75	0.0833333	106.583	570.221	10.4317	88584.4	-
ILL_all_spa_polypolished	all_ill_spades_polished	Pooled	Spades	Illumina (Polished)	Prelim_and_supplementary	No	ill_spades_polished	CDMH1	-	-	-	-	-	-	-	-	54279	28.4456
ILL_all_spa_polypolished	all_ill_spades_polished	Pooled	Spades	Illumina (Polished)	Prelim_and_supplementary	No	ill_spades_polished	HP1	-	-	-	-	-	-	-	-	32355	40.0062
ILL_all_spa_polypolished	all_ill_spades_polished	Pooled	Spades	Illumina (Polished)	Prelim_and_supplementary	No	ill_spades_polished	KUW1	43954	99.715	43954	1	0	0	2.25	2.25	44509	60.7608
ILL_all_spa_polypolished	all_ill_spades_polished	Pooled	Spades	Illumina (Polished)	Prelim_and_supplementary	No	ill_spades_polished	NC_001422	-	-	-	-	-	-	-	-	5386	44.7642
ILL_all_spa_polypolished	all_ill_spades_polished	Pooled	Spades	Illumina (Polished)	Prelim_and_supplementary	No	ill_spades_polished	PARMAL1	44483	99.715	44483	1	0	0	0	4.5	44565	57.5833
ILL_all_spa_polypolished	all_ill_spades_polished	Pooled	Spades	Illumina (Polished)	Prelim_and_supplementary	No	ill_spades_polished	SRSM4	21105	97.902	7697	7	0	0	13.62	1.57	194454	41.1203
ILL_all_spa_polypolished	all_ill_spades_polished	Pooled	Spades	Illumina (Polished)	Prelim_and_supplementary	No	ill_spades_polished	VP1	68999	98.297	68999	1	0	0	3113.09	94.2	70044	47.3388
ILL_all_spa_polypolished	all_ill_spades_polished	Pooled	Spades	Illumina (Polished)	Prelim_and_supplementary	No	ill_spades_polished	vB_EcoS_swan01	7067	48.696	-	-	0	0	249.21	20.1	50865	44.74
ILL_all_spa_polypolished	all_ill_spades_polished	Pooled	Spades	Illumina (Polished)	Prelim_and_supplementary	No	ill_spades_polished	vB_Eco_SLUR29	570	1.176	-	-	0	0	350.88	0	48466	44.7472
ILL_all_spa_polypolished	all_ill_spades_polished	Pooled	Spades	Illumina (Polished)	Prelim_and_supplementary	No	ill_spades_polished	vB_Eco_mar001J1	4305	49.637	540	16	0	0	99.17	0	50343	44.3954
ILL_all_spa_polypolished	all_ill_spades_polished	Pooled	Spades	Illumina (Polished)	Prelim_and_supplementary	No	ill_spades_polished	vB_Eco_mar002J2	3660	46.404	-	-	0	0	72.09	0	50343	44.3815
ILL_all_spa_polypolished	all_ill_spades_polished	Pooled	Spades	Illumina (Polished)	Prelim_and_supplementary	No	ill_spades_polished	vB_Eco_mar003J3	115322	99.871	115322	1	0	0	0	0.87	115471	39.7754
ILL_all_spa_polypolished	all_ill_spades_polished	Pooled	Spades	Illumina (Polished)	Prelim_and_supplementary	No	ill_spades_polished	vB_Eco_mar005P1	175	0.104	-	-	0	0	2857.14	0	167773	37.7236
ILL_all_spa_polypolished	all_ill_spades_polished	Pooled	Spades	Illumina (Polished)	Prelim_and_supplementary	No	ill_spades_polished	vB_VpaS_sm032	9780	90.68	4009	7	1	1279	44.12	1.38	79660	45.6741
ILL_all_spa_polypolished	all_ill_spades_polished	Pooled	Spades	Illumina (Polished)	Prelim_and_supplementary	No	ill_spades_polished	vB_Vpa_sm033	320181	99.96	320181	1	0	0	0	0.31	320253	43.2299
ILL_all_spa_polypolished	all_ill_spades_polished	Pooled	Spades	Illumina (Polished)	Prelim_and_supplementary	No	ill_spades_polished	Average	53300.1	69.3464	75648.1	4.375	0.0833333	106.583	566.798	10.4317	88584.4	-
ONT_1_deduped	lib1_ill_nano_deduped_combined	1	Dedupe	Nanopore + Illumina	Final	Yes	ill_nano_deduped_combined	CDMH1	-	-	-	-	-	-	-	-	54279	28.4456
ONT_1_deduped	lib1_ill_nano_deduped_combined	1	Dedupe	Nanopore + Illumina	Final	Yes	ill_nano_deduped_combined	HP1	-	-	-	-	-	-	-	-	32355	40.0062
ONT_1_deduped	lib1_ill_nano_deduped_combined	1	Dedupe	Nanopore + Illumina	Final	Yes	ill_nano_deduped_combined	KUW1	36424	99.508	36424	1	0	0	195.37	21.93	44509	60.7608
ONT_1_deduped	lib1_ill_nano_deduped_combined	1	Dedupe	Nanopore + Illumina	Final	Yes	ill_nano_deduped_combined	NC_001422	-	-	-	-	-	-	-	-	5386	44.7642
ONT_1_deduped	lib1_ill_nano_deduped_combined	1	Dedupe	Nanopore + Illumina	Final	Yes	ill_nano_deduped_combined	PARMAL1	40335	98.741	40335	1	2	55932	473.38	86.95	44565	57.5833
ONT_1_deduped	lib1_ill_nano_deduped_combined	1	Dedupe	Nanopore + Illumina	Final	Yes	ill_nano_deduped_combined	SRSM4	2704	28.039	-	-	2	1374	142.66	5.49	194454	41.1203
ONT_1_deduped	lib1_ill_nano_deduped_combined	1	Dedupe	Nanopore + Illumina	Final	Yes	ill_nano_deduped_combined	VP1	69054	98.297	69054	1	1	75015	3112.06	94.13	70044	47.3388
ONT_1_deduped	lib1_ill_nano_deduped_combined	1	Dedupe	Nanopore + Illumina	Final	Yes	ill_nano_deduped_combined	vB_EcoS_swan01	7067	44.41	-	-	2	2577	691.17	12.2	50865	44.74
ONT_1_deduped	lib1_ill_nano_deduped_combined	1	Dedupe	Nanopore + Illumina	Final	Yes	ill_nano_deduped_combined	vB_Eco_SLUR29	1006	2.076	-	-	0	0	1292.25	0	48466	44.7472
ONT_1_deduped	lib1_ill_nano_deduped_combined	1	Dedupe	Nanopore + Illumina	Final	Yes	ill_nano_deduped_combined	vB_Eco_mar001J1	3618	49.695	672	17	2	2577	264.59	7.25	50343	44.3954
ONT_1_deduped	lib1_ill_nano_deduped_combined	1	Dedupe	Nanopore + Illumina	Final	Yes	ill_nano_deduped_combined	vB_Eco_mar002J2	4925	49.411	877	13	4	3889	156.33	13.9	50343	44.3815
ONT_1_deduped	lib1_ill_nano_deduped_combined	1	Dedupe	Nanopore + Illumina	Final	Yes	ill_nano_deduped_combined	vB_Eco_mar003J3	74191	99.825	74191	1	1	2620	22.66	5.04	115471	39.7754
ONT_1_deduped	lib1_ill_nano_deduped_combined	1	Dedupe	Nanopore + Illumina	Final	Yes	ill_nano_deduped_combined	vB_Eco_mar005P1	175	0.104	-	-	0	0	2857.14	0	167773	37.7236
ONT_1_deduped	lib1_ill_nano_deduped_combined	1	Dedupe	Nanopore + Illumina	Final	Yes	ill_nano_deduped_combined	vB_VpaS_sm032	1452	31.796	-	-	4	2810	146.08	3.95	79660	45.6741
ONT_1_deduped	lib1_ill_nano_deduped_combined	1	Dedupe	Nanopore + Illumina	Final	Yes	ill_nano_deduped_combined	vB_Vpa_sm033	320076	99.945	320076	1	1	632	0.94	0.31	320253	43.2299
ONT_1_deduped	lib1_ill_nano_deduped_combined	1	Dedupe	Nanopore + Illumina	Final	Yes	ill_nano_deduped_combined	Average	46752.2	58.4873	77375.6	5	1.58333	12285.5	779.553	20.9292	88584.4	-
ONT_2_deduped	lib2_ill_nano_deduped_combined	2	Dedupe	Nanopore + Illumina	Final	Yes	ill_nano_deduped_combined	CDMH1	-	-	-	-	-	-	-	-	54279	28.4456
ONT_2_deduped	lib2_ill_nano_deduped_combined	2	Dedupe	Nanopore + Illumina	Final	Yes	ill_nano_deduped_combined	HP1	-	-	-	-	-	-	-	-	32355	40.0062
ONT_2_deduped	lib2_ill_nano_deduped_combined	2	Dedupe	Nanopore + Illumina	Final	Yes	ill_nano_deduped_combined	KUW1	37767	99.438	37767	1	1	21191	1.58	1.58	44509	60.7608
ONT_2_deduped	lib2_ill_nano_deduped_combined	2	Dedupe	Nanopore + Illumina	Final	Yes	ill_nano_deduped_combined	NC_001422	-	-	-	-	-	-	-	-	5386	44.7642
ONT_2_deduped	lib2_ill_nano_deduped_combined	2	Dedupe	Nanopore + Illumina	Final	Yes	ill_nano_deduped_combined	PARMAL1	43573	98.059	43573	1	2	51760	518.04	59.38	44565	57.5833
ONT_2_deduped	lib2_ill_nano_deduped_combined	2	Dedupe	Nanopore + Illumina	Final	Yes	ill_nano_deduped_combined	SRSM4	6364	87.272	1851	32	2	3095	40.49	1.17	194454	41.1203
ONT_2_deduped	lib2_ill_nano_deduped_combined	2	Dedupe	Nanopore + Illumina	Final	Yes	ill_nano_deduped_combined	VP1	69040	98.297	69040	1	1	75015	3114.14	94.15	70044	47.3388
ONT_2_deduped	lib2_ill_nano_deduped_combined	2	Dedupe	Nanopore + Illumina	Final	Yes	ill_nano_deduped_combined	vB_EcoS_swan01	7067	48.458	675	14	4	4898	339.07	7.14	50865	44.74
ONT_2_deduped	lib2_ill_nano_deduped_combined	2	Dedupe	Nanopore + Illumina	Final	Yes	ill_nano_deduped_combined	vB_Eco_SLUR29	570	1.176	-	-	0	0	350.88	0	48466	44.7472
ONT_2_deduped	lib2_ill_nano_deduped_combined	2	Dedupe	Nanopore + Illumina	Final	Yes	ill_nano_deduped_combined	vB_Eco_mar001J1	5030	52.937	772	13	1	563	227.81	6.9	50343	44.3954
ONT_2_deduped	lib2_ill_nano_deduped_combined	2	Dedupe	Nanopore + Illumina	Final	Yes	ill_nano_deduped_combined	vB_Eco_mar002J2	4925	43.831	775	14	6	6661	200.56	3.52	50343	44.3815
ONT_2_deduped	lib2_ill_nano_deduped_combined	2	Dedupe	Nanopore + Illumina	Final	Yes	ill_nano_deduped_combined	vB_Eco_mar003J3	115322	99.871	115322	1	0	0	0	0.87	115471	39.7754
ONT_2_deduped	lib2_ill_nano_deduped_combined	2	Dedupe	Nanopore + Illumina	Final	Yes	ill_nano_deduped_combined	vB_Eco_mar005P1	175	0.104	-	-	0	0	2857.14	0	167773	37.7236
ONT_2_deduped	lib2_ill_nano_deduped_combined	2	Dedupe	Nanopore + Illumina	Final	Yes	ill_nano_deduped_combined	vB_VpaS_sm032	7779	65.031	771	23	5	7953	168.3	1.91	79660	45.6741
ONT_2_deduped	lib2_ill_nano_deduped_combined	2	Dedupe	Nanopore + Illumina	Final	Yes	ill_nano_deduped_combined	vB_Vpa_sm033	319923	99.897	319923	1	0	0	0.63	0.31	320253	43.2299
ONT_2_deduped	lib2_ill_nano_deduped_combined	2	Dedupe	Nanopore + Illumina	Final	Yes	ill_nano_deduped_combined	Average	51461.2	66.1976	59046.9	10.1	1.83333	14261.3	651.553	14.7442	88584.4	-
ONT_3_deduped	lib3_ill_nano_deduped_combined	3	Dedupe	Nanopore + Illumina	Final	Yes	ill_nano_deduped_combined	CDMH1	-	-	-	-	-	-	-	-	54279	28.4456
ONT_3_deduped	lib3_ill_nano_deduped_combined	3	Dedupe	Nanopore + Illumina	Final	Yes	ill_nano_deduped_combined	HP1	-	-	-	-	-	-	-	-	32355	40.0062
ONT_3_deduped	lib3_ill_nano_deduped_combined	3	Dedupe	Nanopore + Illumina	Final	Yes	ill_nano_deduped_combined	KUW1	44437	99.715	44437	1	0	0	0	2.25	44509	60.7608
ONT_3_deduped	lib3_ill_nano_deduped_combined	3	Dedupe	Nanopore + Illumina	Final	Yes	ill_nano_deduped_combined	NC_001422	-	-	-	-	-	-	-	-	5386	44.7642
ONT_3_deduped	lib3_ill_nano_deduped_combined	3	Dedupe	Nanopore + Illumina	Final	Yes	ill_nano_deduped_combined	PARMAL1	44167	99.118	44167	1	3	53595	86.19	114.91	44565	57.5833
ONT_3_deduped	lib3_ill_nano_deduped_combined	3	Dedupe	Nanopore + Illumina	Final	Yes	ill_nano_deduped_combined	SRSM4	1660	19.39	-	-	1	783	185.46	2.65	194454	41.1203
ONT_3_deduped	lib3_ill_nano_deduped_combined	3	Dedupe	Nanopore + Illumina	Final	Yes	ill_nano_deduped_combined	VP1	68872	98.297	68872	1	0	0	3115.47	99.71	70044	47.3388
ONT_3_deduped	lib3_ill_nano_deduped_combined	3	Dedupe	Nanopore + Illumina	Final	Yes	ill_nano_deduped_combined	vB_EcoS_swan01	7067	49.083	467	10	3	3241	645.31	15.18	50865	44.74
ONT_3_deduped	lib3_ill_nano_deduped_combined	3	Dedupe	Nanopore + Illumina	Final	Yes	ill_nano_deduped_combined	vB_Eco_SLUR29	645	1.391	-	-	1	1507	5711.61	0	48466	44.7472
ONT_3_deduped	lib3_ill_nano_deduped_combined	3	Dedupe	Nanopore + Illumina	Final	Yes	ill_nano_deduped_combined	vB_Eco_mar001J1	4925	60.584	1314	10	5	4740	170.32	5.68	50343	44.3954
ONT_3_deduped	lib3_ill_nano_deduped_combined	3	Dedupe	Nanopore + Illumina	Final	Yes	ill_nano_deduped_combined	vB_Eco_mar002J2	3618	40.504	-	-	3	3504	284.21	0	50343	44.3815
ONT_3_deduped	lib3_ill_nano_deduped_combined	3	Dedupe	Nanopore + Illumina	Final	Yes	ill_nano_deduped_combined	vB_Eco_mar003J3	96461	99.818	96461	1	2	11525	0.79	0.79	115471	39.7754
ONT_3_deduped	lib3_ill_nano_deduped_combined	3	Dedupe	Nanopore + Illumina	Final	Yes	ill_nano_deduped_combined	vB_Eco_mar005P1	175	0.104	-	-	0	0	2857.14	0	167773	37.7236
ONT_3_deduped	lib3_ill_nano_deduped_combined	3	Dedupe	Nanopore + Illumina	Final	Yes	ill_nano_deduped_combined	vB_VpaS_sm032	2451	43.212	-	-	7	7702	306.22	11.56	79660	45.6741
ONT_3_deduped	lib3_ill_nano_deduped_combined	3	Dedupe	Nanopore + Illumina	Final	Yes	ill_nano_deduped_combined	vB_Vpa_sm033	241455	99.96	241455	1	1	328044	20.76	9.77	320253	43.2299
ONT_3_deduped	lib3_ill_nano_deduped_combined	3	Dedupe	Nanopore + Illumina	Final	Yes	ill_nano_deduped_combined	Average	42994.4	59.2647	71024.7	3.57143	2.16667	34553.4	1115.29	21.875	88584.4	-
ONT_all_deduped	all_ill_nano_deduped_combined	Pooled	Dedupe	Nanopore + Illumina	Final	Yes	ill_nano_deduped_combined	CDMH1	-	-	-	-	-	-	-	-	54279	28.4456
ONT_all_deduped	all_ill_nano_deduped_combined	Pooled	Dedupe	Nanopore + Illumina	Final	Yes	ill_nano_deduped_combined	HP1	-	-	-	-	-	-	-	-	32355	40.0062
ONT_all_deduped	all_ill_nano_deduped_combined	Pooled	Dedupe	Nanopore + Illumina	Final	Yes	ill_nano_deduped_combined	KUW1	43954	99.715	43954	1	0	0	2.25	2.25	44509	60.7608
ONT_all_deduped	all_ill_nano_deduped_combined	Pooled	Dedupe	Nanopore + Illumina	Final	Yes	ill_nano_deduped_combined	NC_001422	-	-	-	-	-	-	-	-	5386	44.7642
ONT_all_deduped	all_ill_nano_deduped_combined	Pooled	Dedupe	Nanopore + Illumina	Final	Yes	ill_nano_deduped_combined	PARMAL1	42683	96.991	42683	1	2	49883	10.09	88.83	44565	57.5833
ONT_all_deduped	all_ill_nano_deduped_combined	Pooled	Dedupe	Nanopore + Illumina	Final	Yes	ill_nano_deduped_combined	SRSM4	21105	97.902	7697	7	0	0	13.62	1.57	194454	41.1203
ONT_all_deduped	all_ill_nano_deduped_combined	Pooled	Dedupe	Nanopore + Illumina	Final	Yes	ill_nano_deduped_combined	VP1	68999	98.297	68999	1	0	0	3115.99	94.2	70044	47.3388
ONT_all_deduped	all_ill_nano_deduped_combined	Pooled	Dedupe	Nanopore + Illumina	Final	Yes	ill_nano_deduped_combined	vB_EcoS_swan01	7067	49.311	743	14	2	1875	180.99	17.74	50865	44.74
ONT_all_deduped	all_ill_nano_deduped_combined	Pooled	Dedupe	Nanopore + Illumina	Final	Yes	ill_nano_deduped_combined	vB_Eco_SLUR29	602	1.242	-	-	0	0	3654.49	0	48466	44.7472
ONT_all_deduped	all_ill_nano_deduped_combined	Pooled	Dedupe	Nanopore + Illumina	Final	Yes	ill_nano_deduped_combined	vB_Eco_mar001J1	4558	63.373	1548	9	3	1837	118.39	14.5	50343	44.3954
ONT_all_deduped	all_ill_nano_deduped_combined	Pooled	Dedupe	Nanopore + Illumina	Final	Yes	ill_nano_deduped_combined	vB_Eco_mar002J2	3618	45.609	894	15	5	7651	61.12	3.22	50343	44.3815
ONT_all_deduped	all_ill_nano_deduped_combined	Pooled	Dedupe	Nanopore + Illumina	Final	Yes	ill_nano_deduped_combined	vB_Eco_mar003J3	115322	99.871	115322	1	0	0	0.86	0.86	115471	39.7754
ONT_all_deduped	all_ill_nano_deduped_combined	Pooled	Dedupe	Nanopore + Illumina	Final	Yes	ill_nano_deduped_combined	vB_Eco_mar005P1	175	0.104	-	-	0	0	2857.14	0	167773	37.7236
ONT_all_deduped	all_ill_nano_deduped_combined	Pooled	Dedupe	Nanopore + Illumina	Final	Yes	ill_nano_deduped_combined	vB_VpaS_sm032	9780	90.68	4009	7	1	1279	44.12	1.38	79660	45.6741
ONT_all_deduped	all_ill_nano_deduped_combined	Pooled	Dedupe	Nanopore + Illumina	Final	Yes	ill_nano_deduped_combined	vB_Vpa_sm033	320181	99.96	320181	1	0	0	0.94	0.31	320253	43.2299
ONT_all_deduped	all_ill_nano_deduped_combined	Pooled	Dedupe	Nanopore + Illumina	Final	Yes	ill_nano_deduped_combined	Average	53170.3	70.2546	60603	5.7	1.08333	5210.42	838.333	18.7383	88584.4	-
PAC_1_canu_all	lib1_pac_canu	1	Canu	PacBio	Final	No	pac_canu	CDMH1	-	-	-	-	-	-	-	-	54279	28.4456
PAC_1_canu_all	lib1_pac_canu	1	Canu	PacBio	Final	No	pac_canu	HP1	-	-	-	-	-	-	-	-	32355	40.0062
PAC_1_canu_all	lib1_pac_canu	1	Canu	PacBio	Final	No	pac_canu	KUW1	-	-	-	-	-	-	-	-	44509	60.7608
PAC_1_canu_all	lib1_pac_canu	1	Canu	PacBio	Final	No	pac_canu	NC_001422	-	-	-	-	-	-	-	-	5386	44.7642
PAC_1_canu_all	lib1_pac_canu	1	Canu	PacBio	Final	No	pac_canu	PARMAL1	2657	16.006	-	-	0	0	0	0	44565	57.5833
PAC_1_canu_all	lib1_pac_canu	1	Canu	PacBio	Final	No	pac_canu	SRSM4	-	-	-	-	-	-	-	-	194454	41.1203
PAC_1_canu_all	lib1_pac_canu	1	Canu	PacBio	Final	No	pac_canu	VP1	7813	31.449	-	-	0	0	3358.29	40.84	70044	47.3388
PAC_1_canu_all	lib1_pac_canu	1	Canu	PacBio	Final	No	pac_canu	vB_EcoS_swan01	19695	74.189	14759	2	6	65233	1532.47	71.54	50865	44.74
PAC_1_canu_all	lib1_pac_canu	1	Canu	PacBio	Final	No	pac_canu	vB_Eco_SLUR29	9692	19.952	-	-	0	0	2796.12	319.85	48466	44.7472
PAC_1_canu_all	lib1_pac_canu	1	Canu	PacBio	Final	No	pac_canu	vB_Eco_mar001J1	13583	59.172	7003	3	3	36377	9.71	21.36	50343	44.3954
PAC_1_canu_all	lib1_pac_canu	1	Canu	PacBio	Final	No	pac_canu	vB_Eco_mar002J2	17174	74.525	14656	2	4	53494	580.29	28.7	50343	44.3815
PAC_1_canu_all	lib1_pac_canu	1	Canu	PacBio	Final	No	pac_canu	vB_Eco_mar003J3	27276	77.843	18631	3	0	0	0	1.11	115471	39.7754
PAC_1_canu_all	lib1_pac_canu	1	Canu	PacBio	Final	No	pac_canu	vB_Eco_mar005P1	-	-	-	-	-	-	-	-	167773	37.7236
PAC_1_canu_all	lib1_pac_canu	1	Canu	PacBio	Final	No	pac_canu	vB_VpaS_sm032	-	-	-	-	-	-	-	-	79660	45.6741
PAC_1_canu_all	lib1_pac_canu	1	Canu	PacBio	Final	No	pac_canu	vB_Vpa_sm033	8044	21.679	-	-	0	0	0	8.64	320253	43.2299
PAC_1_canu_all	lib1_pac_canu	1	Canu	PacBio	Final	No	pac_canu	Average	13241.8	46.8519	13762.2	2.5	1.625	19388	1034.61	61.505	88584.4	-
PAC_1_canu_all_polypolished	lib1_pac_canu_polished	1	Canu	PacBio (Polished)	Final	Yes	pac_canu_polished	CDMH1	-	-	-	-	-	-	-	-	54279	28.4456
PAC_1_canu_all_polypolished	lib1_pac_canu_polished	1	Canu	PacBio (Polished)	Final	Yes	pac_canu_polished	HP1	-	-	-	-	-	-	-	-	32355	40.0062
PAC_1_canu_all_polypolished	lib1_pac_canu_polished	1	Canu	PacBio (Polished)	Final	Yes	pac_canu_polished	KUW1	-	-	-	-	-	-	-	-	44509	60.7608
PAC_1_canu_all_polypolished	lib1_pac_canu_polished	1	Canu	PacBio (Polished)	Final	Yes	pac_canu_polished	NC_001422	-	-	-	-	-	-	-	-	5386	44.7642
PAC_1_canu_all_polypolished	lib1_pac_canu_polished	1	Canu	PacBio (Polished)	Final	Yes	pac_canu_polished	PARMAL1	2657	16.006	-	-	0	0	0	0	44565	57.5833
PAC_1_canu_all_polypolished	lib1_pac_canu_polished	1	Canu	PacBio (Polished)	Final	Yes	pac_canu_polished	SRSM4	-	-	-	-	-	-	-	-	194454	41.1203
PAC_1_canu_all_polypolished	lib1_pac_canu_polished	1	Canu	PacBio (Polished)	Final	Yes	pac_canu_polished	VP1	7813	31.449	-	-	0	0	3358.29	40.84	70044	47.3388
PAC_1_canu_all_polypolished	lib1_pac_canu_polished	1	Canu	PacBio (Polished)	Final	Yes	pac_canu_polished	vB_EcoS_swan01	19695	74.189	14761	2	6	65236	1533.49	68.66	50865	44.74
PAC_1_canu_all_polypolished	lib1_pac_canu_polished	1	Canu	PacBio (Polished)	Final	Yes	pac_canu_polished	vB_Eco_SLUR29	9692	19.952	-	-	0	0	2796.12	319.85	48466	44.7472
PAC_1_canu_all_polypolished	lib1_pac_canu_polished	1	Canu	PacBio (Polished)	Final	Yes	pac_canu_polished	vB_Eco_mar001J1	13583	56.747	7004	3	2	26280	12.05	7.23	50343	44.3954
PAC_1_canu_all_polypolished	lib1_pac_canu_polished	1	Canu	PacBio (Polished)	Final	Yes	pac_canu_polished	vB_Eco_mar002J2	17174	74.525	14658	2	5	63605	515.82	24.4	50343	44.3815
PAC_1_canu_all_polypolished	lib1_pac_canu_polished	1	Canu	PacBio (Polished)	Final	Yes	pac_canu_polished	vB_Eco_mar003J3	27276	77.843	18631	3	0	0	0	1.11	115471	39.7754
PAC_1_canu_all_polypolished	lib1_pac_canu_polished	1	Canu	PacBio (Polished)	Final	Yes	pac_canu_polished	vB_Eco_mar005P1	-	-	-	-	-	-	-	-	167773	37.7236
PAC_1_canu_all_polypolished	lib1_pac_canu_polished	1	Canu	PacBio (Polished)	Final	Yes	pac_canu_polished	vB_VpaS_sm032	-	-	-	-	-	-	-	-	79660	45.6741
PAC_1_canu_all_polypolished	lib1_pac_canu_polished	1	Canu	PacBio (Polished)	Final	Yes	pac_canu_polished	vB_Vpa_sm033	8045	21.679	-	-	0	0	0	1.44	320253	43.2299
PAC_1_canu_all_polypolished	lib1_pac_canu_polished	1	Canu	PacBio (Polished)	Final	Yes	pac_canu_polished	Average	13241.9	46.5487	13763.5	2.5	1.625	19390.1	1026.97	57.9412	88584.4	-
PAC_1_deduped	lib1_ill_pac_deduped_combined	1	Dedupe	PacBio + Illumina	Final	Yes	ill_pac_deduped_combined	CDMH1	-	-	-	-	-	-	-	-	54279	28.4456
PAC_1_deduped	lib1_ill_pac_deduped_combined	1	Dedupe	PacBio + Illumina	Final	Yes	ill_pac_deduped_combined	HP1	-	-	-	-	-	-	-	-	32355	40.0062
PAC_1_deduped	lib1_ill_pac_deduped_combined	1	Dedupe	PacBio + Illumina	Final	Yes	ill_pac_deduped_combined	KUW1	36424	99.508	36424	1	0	0	0	2.25	44509	60.7608
PAC_1_deduped	lib1_ill_pac_deduped_combined	1	Dedupe	PacBio + Illumina	Final	Yes	ill_pac_deduped_combined	NC_001422	-	-	-	-	-	-	-	-	5386	44.7642
PAC_1_deduped	lib1_ill_pac_deduped_combined	1	Dedupe	PacBio + Illumina	Final	Yes	ill_pac_deduped_combined	PARMAL1	44484	99.715	44484	1	0	0	0	4.5	44565	57.5833
PAC_1_deduped	lib1_ill_pac_deduped_combined	1	Dedupe	PacBio + Illumina	Final	Yes	ill_pac_deduped_combined	SRSM4	2704	28.039	-	-	2	1374	142.66	5.49	194454	41.1203
PAC_1_deduped	lib1_ill_pac_deduped_combined	1	Dedupe	PacBio + Illumina	Final	Yes	ill_pac_deduped_combined	VP1	69054	98.297	69054	1	1	75015	3112.06	94.13	70044	47.3388
PAC_1_deduped	lib1_ill_pac_deduped_combined	1	Dedupe	PacBio + Illumina	Final	Yes	ill_pac_deduped_combined	vB_EcoS_swan01	7299	96.831	3551	5	307	483451	1509.63	182.84	50865	44.74
PAC_1_deduped	lib1_ill_pac_deduped_combined	1	Dedupe	PacBio + Illumina	Final	Yes	ill_pac_deduped_combined	vB_Eco_SLUR29	3832	16.312	563	17	16	27361	3540.1	157.34	48466	44.7472
PAC_1_deduped	lib1_ill_pac_deduped_combined	1	Dedupe	PacBio + Illumina	Final	Yes	ill_pac_deduped_combined	vB_Eco_mar001J1	7387	94.379	3618	6	242	391307	708.64	165.68	50343	44.3954
PAC_1_deduped	lib1_ill_pac_deduped_combined	1	Dedupe	PacBio + Illumina	Final	Yes	ill_pac_deduped_combined	vB_Eco_mar002J2	3942	75.27	2880	8	150	249716	1022.43	192.1	50343	44.3815
PAC_1_deduped	lib1_ill_pac_deduped_combined	1	Dedupe	PacBio + Illumina	Final	Yes	ill_pac_deduped_combined	vB_Eco_mar003J3	74191	99.89	74191	1	54	82556	20.44	43.44	115471	39.7754
PAC_1_deduped	lib1_ill_pac_deduped_combined	1	Dedupe	PacBio + Illumina	Final	Yes	ill_pac_deduped_combined	vB_Eco_mar005P1	175	0.104	-	-	0	0	2857.14	0	167773	37.7236
PAC_1_deduped	lib1_ill_pac_deduped_combined	1	Dedupe	PacBio + Illumina	Final	Yes	ill_pac_deduped_combined	vB_VpaS_sm032	1452	31.796	-	-	4	2810	146.08	3.95	79660	45.6741
PAC_1_deduped	lib1_ill_pac_deduped_combined	1	Dedupe	PacBio + Illumina	Final	Yes	ill_pac_deduped_combined	vB_Vpa_sm033	320076	99.945	320076	1	4	19141	0.91	1.81	320253	43.2299
PAC_1_deduped	lib1_ill_pac_deduped_combined	1	Dedupe	PacBio + Illumina	Final	Yes	ill_pac_deduped_combined	Average	47585	70.0072	61649	4.55556	65	111061	1088.34	71.1275	88584.4	-
PAC_1_flye	lib1_pac_flye	1	Flye	PacBio	Final	No	pac_flye	CDMH1	-	-	-	-	-	-	-	-	54279	28.4456
PAC_1_flye	lib1_pac_flye	1	Flye	PacBio	Final	No	pac_flye	HP1	-	-	-	-	-	-	-	-	32355	40.0062
PAC_1_flye	lib1_pac_flye	1	Flye	PacBio	Final	No	pac_flye	KUW1	-	-	-	-	-	-	-	-	44509	60.7608
PAC_1_flye	lib1_pac_flye	1	Flye	PacBio	Final	No	pac_flye	NC_001422	-	-	-	-	-	-	-	-	5386	44.7642
PAC_1_flye	lib1_pac_flye	1	Flye	PacBio	Final	No	pac_flye	PARMAL1	6508	86.222	4929	4	40	136940	110.36	147.15	44565	57.5833
PAC_1_flye	lib1_pac_flye	1	Flye	PacBio	Final	No	pac_flye	SRSM4	-	-	-	-	-	-	-	-	194454	41.1203
PAC_1_flye	lib1_pac_flye	1	Flye	PacBio	Final	No	pac_flye	VP1	5332	98.634	4287	8	217	483289	3146.66	157.43	70044	47.3388
PAC_1_flye	lib1_pac_flye	1	Flye	PacBio	Final	No	pac_flye	vB_EcoS_swan01	7299	100	3316	6	361	575684	1295.9	198	50865	44.74
PAC_1_flye	lib1_pac_flye	1	Flye	PacBio	Final	No	pac_flye	vB_Eco_SLUR29	3826	16.317	563	17	16	27353	3513.81	240.03	48466	44.7472
PAC_1_flye	lib1_pac_flye	1	Flye	PacBio	Final	No	pac_flye	vB_Eco_mar001J1	3952	82.973	2880	8	189	297433	697.35	161.2	50343	44.3954
PAC_1_flye	lib1_pac_flye	1	Flye	PacBio	Final	No	pac_flye	vB_Eco_mar002J2	7387	92.875	3554	6	222	388304	812.11	222.49	50343	44.3815
PAC_1_flye	lib1_pac_flye	1	Flye	PacBio	Final	No	pac_flye	vB_Eco_mar003J3	5323	100	3323	16	692	1244509	66.45	125.36	115471	39.7754
PAC_1_flye	lib1_pac_flye	1	Flye	PacBio	Final	No	pac_flye	vB_Eco_mar005P1	-	-	-	-	-	-	-	-	167773	37.7236
PAC_1_flye	lib1_pac_flye	1	Flye	PacBio	Final	No	pac_flye	vB_VpaS_sm032	-	-	-	-	-	-	-	-	79660	45.6741
PAC_1_flye	lib1_pac_flye	1	Flye	PacBio	Final	No	pac_flye	vB_Vpa_sm033	7762	98.549	4027	34	579	1399794	57.07	113.64	320253	43.2299
PAC_1_flye	lib1_pac_flye	1	Flye	PacBio	Final	No	pac_flye	Average	5923.62	84.4463	3359.88	12.375	289.5	569163	1212.46	170.662	88584.4	-
PAC_1_flye_polypolished	lib1_pac_flye_polished	1	Flye	PacBio (Polished)	Final	Yes	pac_flye_polished	CDMH1	-	-	-	-	-	-	-	-	54279	28.4456
PAC_1_flye_polypolished	lib1_pac_flye_polished	1	Flye	PacBio (Polished)	Final	Yes	pac_flye_polished	HP1	-	-	-	-	-	-	-	-	32355	40.0062
PAC_1_flye_polypolished	lib1_pac_flye_polished	1	Flye	PacBio (Polished)	Final	Yes	pac_flye_polished	KUW1	-	-	-	-	-	-	-	-	44509	60.7608
PAC_1_flye_polypolished	lib1_pac_flye_polished	1	Flye	PacBio (Polished)	Final	Yes	pac_flye_polished	NC_001422	-	-	-	-	-	-	-	-	5386	44.7642
PAC_1_flye_polypolished	lib1_pac_flye_polished	1	Flye	PacBio (Polished)	Final	Yes	pac_flye_polished	PARMAL1	6509	86.222	4926	4	40	136937	86.08	93.44	44565	57.5833
PAC_1_flye_polypolished	lib1_pac_flye_polished	1	Flye	PacBio (Polished)	Final	Yes	pac_flye_polished	SRSM4	-	-	-	-	-	-	-	-	194454	41.1203
PAC_1_flye_polypolished	lib1_pac_flye_polished	1	Flye	PacBio (Polished)	Final	Yes	pac_flye_polished	VP1	5332	98.634	4291	8	218	483289	3135.94	128.85	70044	47.3388
PAC_1_flye_polypolished	lib1_pac_flye_polished	1	Flye	PacBio (Polished)	Final	Yes	pac_flye_polished	vB_EcoS_swan01	7299	100	3427	6	362	575738	1309.6	170.02	50865	44.74
PAC_1_flye_polypolished	lib1_pac_flye_polished	1	Flye	PacBio (Polished)	Final	Yes	pac_flye_polished	vB_Eco_SLUR29	3832	16.312	563	17	16	27361	3540.1	157.34	48466	44.7472
PAC_1_flye_polypolished	lib1_pac_flye_polished	1	Flye	PacBio (Polished)	Final	Yes	pac_flye_polished	vB_Eco_mar001J1	7387	91.427	3333	6	239	399807	788.95	181.19	50343	44.3954
PAC_1_flye_polypolished	lib1_pac_flye_polished	1	Flye	PacBio (Polished)	Final	Yes	pac_flye_polished	vB_Eco_mar002J2	3942	94.093	3270	7	186	306922	726.21	161.13	50343	44.3815
PAC_1_flye_polypolished	lib1_pac_flye_polished	1	Flye	PacBio (Polished)	Final	Yes	pac_flye_polished	vB_Eco_mar003J3	5323	100	3323	16	692	1244456	55.55	94.56	115471	39.7754
PAC_1_flye_polypolished	lib1_pac_flye_polished	1	Flye	PacBio (Polished)	Final	Yes	pac_flye_polished	vB_Eco_mar005P1	-	-	-	-	-	-	-	-	167773	37.7236
PAC_1_flye_polypolished	lib1_pac_flye_polished	1	Flye	PacBio (Polished)	Final	Yes	pac_flye_polished	vB_VpaS_sm032	-	-	-	-	-	-	-	-	79660	45.6741
PAC_1_flye_polypolished	lib1_pac_flye_polished	1	Flye	PacBio (Polished)	Final	Yes	pac_flye_polished	vB_Vpa_sm033	7762	98.549	4027	34	579	1399607	43.77	73.94	320253	43.2299
PAC_1_flye_polypolished	lib1_pac_flye_polished	1	Flye	PacBio (Polished)	Final	Yes	pac_flye_polished	Average	5923.25	85.6546	3395	12.25	291.5	571765	1210.78	132.559	88584.4	-
PAC_1_ill_uni	lib1_ill_pac_unicycler	1	Unicycler	PacBio + Illumina	Final	No	ill_pac_unicycler	CDMH1	-	-	-	-	-	-	-	-	54279	28.4456
PAC_1_ill_uni	lib1_ill_pac_unicycler	1	Unicycler	PacBio + Illumina	Final	No	ill_pac_unicycler	HP1	-	-	-	-	-	-	-	-	32355	40.0062
PAC_1_ill_uni	lib1_ill_pac_unicycler	1	Unicycler	PacBio + Illumina	Final	No	ill_pac_unicycler	KUW1	44262	99.445	44262	1	0	0	0	2.26	44509	60.7608
PAC_1_ill_uni	lib1_ill_pac_unicycler	1	Unicycler	PacBio + Illumina	Final	No	ill_pac_unicycler	NC_001422	-	-	-	-	-	-	-	-	5386	44.7642
PAC_1_ill_uni	lib1_ill_pac_unicycler	1	Unicycler	PacBio + Illumina	Final	No	ill_pac_unicycler	PARMAL1	44438	99.715	44438	1	0	0	0	2.25	44565	57.5833
PAC_1_ill_uni	lib1_ill_pac_unicycler	1	Unicycler	PacBio + Illumina	Final	No	ill_pac_unicycler	SRSM4	-	-	-	-	-	-	-	-	194454	41.1203
PAC_1_ill_uni	lib1_ill_pac_unicycler	1	Unicycler	PacBio + Illumina	Final	No	ill_pac_unicycler	VP1	68999	98.297	68999	1	1	74960	3113.09	94.2	70044	47.3388
PAC_1_ill_uni	lib1_ill_pac_unicycler	1	Unicycler	PacBio + Illumina	Final	No	ill_pac_unicycler	vB_EcoS_swan01	4673	28.627	-	-	2	9845	83.21	78.01	50865	44.74
PAC_1_ill_uni	lib1_ill_pac_unicycler	1	Unicycler	PacBio + Illumina	Final	No	ill_pac_unicycler	vB_Eco_SLUR29	-	-	-	-	-	-	-	-	48466	44.7472
PAC_1_ill_uni	lib1_ill_pac_unicycler	1	Unicycler	PacBio + Illumina	Final	No	ill_pac_unicycler	vB_Eco_mar001J1	3861	22.569	-	-	5	14821	0	27.49	50343	44.3954
PAC_1_ill_uni	lib1_ill_pac_unicycler	1	Unicycler	PacBio + Illumina	Final	No	ill_pac_unicycler	vB_Eco_mar002J2	7253	29.265	-	-	3	10479	0	46.56	50343	44.3815
PAC_1_ill_uni	lib1_ill_pac_unicycler	1	Unicycler	PacBio + Illumina	Final	No	ill_pac_unicycler	vB_Eco_mar003J3	115344	99.89	115344	1	0	0	0	0.87	115471	39.7754
PAC_1_ill_uni	lib1_ill_pac_unicycler	1	Unicycler	PacBio + Illumina	Final	No	ill_pac_unicycler	vB_Eco_mar005P1	-	-	-	-	-	-	-	-	167773	37.7236
PAC_1_ill_uni	lib1_ill_pac_unicycler	1	Unicycler	PacBio + Illumina	Final	No	ill_pac_unicycler	vB_VpaS_sm032	-	-	-	-	-	-	-	-	79660	45.6741
PAC_1_ill_uni	lib1_ill_pac_unicycler	1	Unicycler	PacBio + Illumina	Final	No	ill_pac_unicycler	vB_Vpa_sm033	320126	99.96	320126	1	0	0	0	0.31	320253	43.2299
PAC_1_ill_uni	lib1_ill_pac_unicycler	1	Unicycler	PacBio + Illumina	Final	No	ill_pac_unicycler	Average	76119.5	72.221	118634	1	1.375	13763.1	399.538	31.4937	88584.4	-
PAC_1_ill_uni_polypolished	lib1_ill_pac_unicycler	1	Unicycler	PacBio + Illumina (Polished)	Prelim_and_supplementary	Yes	ill_pac_unicycler_polished	CDMH1	-	-	-	-	-	-	-	-	54279	28.4456
PAC_1_ill_uni_polypolished	lib1_ill_pac_unicycler	1	Unicycler	PacBio + Illumina (Polished)	Prelim_and_supplementary	Yes	ill_pac_unicycler_polished	HP1	-	-	-	-	-	-	-	-	32355	40.0062
PAC_1_ill_uni_polypolished	lib1_ill_pac_unicycler	1	Unicycler	PacBio + Illumina (Polished)	Prelim_and_supplementary	Yes	ill_pac_unicycler_polished	KUW1	44262	99.445	44262	1	0	0	0	2.26	44509	60.7608
PAC_1_ill_uni_polypolished	lib1_ill_pac_unicycler	1	Unicycler	PacBio + Illumina (Polished)	Prelim_and_supplementary	Yes	ill_pac_unicycler_polished	NC_001422	-	-	-	-	-	-	-	-	5386	44.7642
PAC_1_ill_uni_polypolished	lib1_ill_pac_unicycler	1	Unicycler	PacBio + Illumina (Polished)	Prelim_and_supplementary	Yes	ill_pac_unicycler_polished	PARMAL1	44438	99.715	44438	1	0	0	0	2.25	44565	57.5833
PAC_1_ill_uni_polypolished	lib1_ill_pac_unicycler	1	Unicycler	PacBio + Illumina (Polished)	Prelim_and_supplementary	Yes	ill_pac_unicycler_polished	SRSM4	-	-	-	-	-	-	-	-	194454	41.1203
PAC_1_ill_uni_polypolished	lib1_ill_pac_unicycler	1	Unicycler	PacBio + Illumina (Polished)	Prelim_and_supplementary	Yes	ill_pac_unicycler_polished	VP1	68999	98.297	68999	1	1	74960	3113.09	94.2	70044	47.3388
PAC_1_ill_uni_polypolished	lib1_ill_pac_unicycler	1	Unicycler	PacBio + Illumina (Polished)	Prelim_and_supplementary	Yes	ill_pac_unicycler_polished	vB_EcoS_swan01	4673	28.627	-	-	2	9850	77.99	20.8	50865	44.74
PAC_1_ill_uni_polypolished	lib1_ill_pac_unicycler	1	Unicycler	PacBio + Illumina (Polished)	Prelim_and_supplementary	Yes	ill_pac_unicycler_polished	vB_Eco_SLUR29	-	-	-	-	-	-	-	-	48466	44.7472
PAC_1_ill_uni_polypolished	lib1_ill_pac_unicycler	1	Unicycler	PacBio + Illumina (Polished)	Prelim_and_supplementary	Yes	ill_pac_unicycler_polished	vB_Eco_mar001J1	7253	26.145	-	-	1	4175	0	6.71	50343	44.3954
PAC_1_ill_uni_polypolished	lib1_ill_pac_unicycler	1	Unicycler	PacBio + Illumina (Polished)	Prelim_and_supplementary	Yes	ill_pac_unicycler_polished	vB_Eco_mar002J2	2944	25.757	-	-	7	21155	0	30.81	50343	44.3815
PAC_1_ill_uni_polypolished	lib1_ill_pac_unicycler	1	Unicycler	PacBio + Illumina (Polished)	Prelim_and_supplementary	Yes	ill_pac_unicycler_polished	vB_Eco_mar003J3	115344	99.89	115344	1	0	0	0	0.87	115471	39.7754
PAC_1_ill_uni_polypolished	lib1_ill_pac_unicycler	1	Unicycler	PacBio + Illumina (Polished)	Prelim_and_supplementary	Yes	ill_pac_unicycler_polished	vB_Eco_mar005P1	-	-	-	-	-	-	-	-	167773	37.7236
PAC_1_ill_uni_polypolished	lib1_ill_pac_unicycler	1	Unicycler	PacBio + Illumina (Polished)	Prelim_and_supplementary	Yes	ill_pac_unicycler_polished	vB_VpaS_sm032	-	-	-	-	-	-	-	-	79660	45.6741
PAC_1_ill_uni_polypolished	lib1_ill_pac_unicycler	1	Unicycler	PacBio + Illumina (Polished)	Prelim_and_supplementary	Yes	ill_pac_unicycler_polished	vB_Vpa_sm033	320126	99.96	320126	1	0	0	0	0.31	320253	43.2299
PAC_1_ill_uni_polypolished	lib1_ill_pac_unicycler	1	Unicycler	PacBio + Illumina (Polished)	Prelim_and_supplementary	Yes	ill_pac_unicycler_polished	Average	76004.9	72.2295	118634	1	1.375	13767.5	398.885	19.7763	88584.4	-
PAC_2_canu_all	lib2_pac_canu	2	Canu	PacBio	Final	No	pac_canu	CDMH1	-	-	-	-	-	-	-	-	54279	28.4456
PAC_2_canu_all	lib2_pac_canu	2	Canu	PacBio	Final	No	pac_canu	HP1	-	-	-	-	-	-	-	-	32355	40.0062
PAC_2_canu_all	lib2_pac_canu	2	Canu	PacBio	Final	No	pac_canu	KUW1	-	-	-	-	-	-	-	-	44509	60.7608
PAC_2_canu_all	lib2_pac_canu	2	Canu	PacBio	Final	No	pac_canu	NC_001422	-	-	-	-	-	-	-	-	5386	44.7642
PAC_2_canu_all	lib2_pac_canu	2	Canu	PacBio	Final	No	pac_canu	PARMAL1	4529	17.39	-	-	0	0	0	0	44565	57.5833
PAC_2_canu_all	lib2_pac_canu	2	Canu	PacBio	Final	No	pac_canu	SRSM4	-	-	-	-	-	-	-	-	194454	41.1203
PAC_2_canu_all	lib2_pac_canu	2	Canu	PacBio	Final	No	pac_canu	VP1	4122	10.802	-	-	0	0	1944.44	105.82	70044	47.3388
PAC_2_canu_all	lib2_pac_canu	2	Canu	PacBio	Final	No	pac_canu	vB_EcoS_swan01	21341	99.75	16743	2	1	7396	779.9	19.82	50865	44.74
PAC_2_canu_all	lib2_pac_canu	2	Canu	PacBio	Final	No	pac_canu	vB_Eco_SLUR29	-	-	-	-	-	-	-	-	48466	44.7472
PAC_2_canu_all	lib2_pac_canu	2	Canu	PacBio	Final	No	pac_canu	vB_Eco_mar001J1	16872	52.563	6461	3	1	12848	0	10.94	50343	44.3954
PAC_2_canu_all	lib2_pac_canu	2	Canu	PacBio	Final	No	pac_canu	vB_Eco_mar002J2	21093	72.119	8210	2	4	43188	68.68	17.54	50343	44.3815
PAC_2_canu_all	lib2_pac_canu	2	Canu	PacBio	Final	No	pac_canu	vB_Eco_mar003J3	21606	74.529	9989	4	2	16828	1.12	3.37	115471	39.7754
PAC_2_canu_all	lib2_pac_canu	2	Canu	PacBio	Final	No	pac_canu	vB_Eco_mar005P1	-	-	-	-	-	-	-	-	167773	37.7236
PAC_2_canu_all	lib2_pac_canu	2	Canu	PacBio	Final	No	pac_canu	vB_VpaS_sm032	-	-	-	-	-	-	-	-	79660	45.6741
PAC_2_canu_all	lib2_pac_canu	2	Canu	PacBio	Final	No	pac_canu	vB_Vpa_sm033	9896	33.492	-	-	0	0	0	1.86	320253	43.2299
PAC_2_canu_all	lib2_pac_canu	2	Canu	PacBio	Final	No	pac_canu	Average	14208.4	51.5207	10350.8	2.75	1.14286	11465.7	399.163	22.7643	88584.4	-
PAC_2_canu_all_polypolished	lib2_pac_canu_polished	2	Canu	PacBio (Polished)	Final	Yes	pac_canu_polished	CDMH1	-	-	-	-	-	-	-	-	54279	28.4456
PAC_2_canu_all_polypolished	lib2_pac_canu_polished	2	Canu	PacBio (Polished)	Final	Yes	pac_canu_polished	HP1	-	-	-	-	-	-	-	-	32355	40.0062
PAC_2_canu_all_polypolished	lib2_pac_canu_polished	2	Canu	PacBio (Polished)	Final	Yes	pac_canu_polished	KUW1	-	-	-	-	-	-	-	-	44509	60.7608
PAC_2_canu_all_polypolished	lib2_pac_canu_polished	2	Canu	PacBio (Polished)	Final	Yes	pac_canu_polished	NC_001422	-	-	-	-	-	-	-	-	5386	44.7642
PAC_2_canu_all_polypolished	lib2_pac_canu_polished	2	Canu	PacBio (Polished)	Final	Yes	pac_canu_polished	PARMAL1	4529	17.39	-	-	0	0	0	0	44565	57.5833
PAC_2_canu_all_polypolished	lib2_pac_canu_polished	2	Canu	PacBio (Polished)	Final	Yes	pac_canu_polished	SRSM4	-	-	-	-	-	-	-	-	194454	41.1203
PAC_2_canu_all_polypolished	lib2_pac_canu_polished	2	Canu	PacBio (Polished)	Final	Yes	pac_canu_polished	VP1	4122	10.802	-	-	0	0	1944.44	105.82	70044	47.3388
PAC_2_canu_all_polypolished	lib2_pac_canu_polished	2	Canu	PacBio (Polished)	Final	Yes	pac_canu_polished	vB_EcoS_swan01	21342	99.75	16743	2	1	7397	775.62	15.57	50865	44.74
PAC_2_canu_all_polypolished	lib2_pac_canu_polished	2	Canu	PacBio (Polished)	Final	Yes	pac_canu_polished	vB_Eco_SLUR29	-	-	-	-	-	-	-	-	48466	44.7472
PAC_2_canu_all_polypolished	lib2_pac_canu_polished	2	Canu	PacBio (Polished)	Final	Yes	pac_canu_polished	vB_Eco_mar001J1	16873	50.831	6252	3	2	17938	0	7.72	50343	44.3954
PAC_2_canu_all_polypolished	lib2_pac_canu_polished	2	Canu	PacBio (Polished)	Final	Yes	pac_canu_polished	vB_Eco_mar002J2	21094	73.843	8210	2	3	38100	71.09	13.61	50343	44.3815
PAC_2_canu_all_polypolished	lib2_pac_canu_polished	2	Canu	PacBio (Polished)	Final	Yes	pac_canu_polished	vB_Eco_mar003J3	21606	74.529	9989	4	2	16830	1.12	1.12	115471	39.7754
PAC_2_canu_all_polypolished	lib2_pac_canu_polished	2	Canu	PacBio (Polished)	Final	Yes	pac_canu_polished	vB_Eco_mar005P1	-	-	-	-	-	-	-	-	167773	37.7236
PAC_2_canu_all_polypolished	lib2_pac_canu_polished	2	Canu	PacBio (Polished)	Final	Yes	pac_canu_polished	vB_VpaS_sm032	-	-	-	-	-	-	-	-	79660	45.6741
PAC_2_canu_all_polypolished	lib2_pac_canu_polished	2	Canu	PacBio (Polished)	Final	Yes	pac_canu_polished	vB_Vpa_sm033	9896	33.492	-	-	0	0	0	0.93	320253	43.2299
PAC_2_canu_all_polypolished	lib2_pac_canu_polished	2	Canu	PacBio (Polished)	Final	Yes	pac_canu_polished	Average	14208.9	51.5196	10298.5	2.75	1.14286	11466.4	398.896	20.6814	88584.4	-
PAC_2_deduped	lib2_ill_pac_deduped_combined	2	Dedupe	PacBio + Illumina	Final	Yes	ill_pac_deduped_combined	CDMH1	-	-	-	-	-	-	-	-	54279	28.4456
PAC_2_deduped	lib2_ill_pac_deduped_combined	2	Dedupe	PacBio + Illumina	Final	Yes	ill_pac_deduped_combined	HP1	-	-	-	-	-	-	-	-	32355	40.0062
PAC_2_deduped	lib2_ill_pac_deduped_combined	2	Dedupe	PacBio + Illumina	Final	Yes	ill_pac_deduped_combined	KUW1	37767	99.715	37767	1	0	0	4.49	2.25	44509	60.7608
PAC_2_deduped	lib2_ill_pac_deduped_combined	2	Dedupe	PacBio + Illumina	Final	Yes	ill_pac_deduped_combined	NC_001422	-	-	-	-	-	-	-	-	5386	44.7642
PAC_2_deduped	lib2_ill_pac_deduped_combined	2	Dedupe	PacBio + Illumina	Final	Yes	ill_pac_deduped_combined	PARMAL1	44482	99.715	44482	1	0	0	0	2.25	44565	57.5833
PAC_2_deduped	lib2_ill_pac_deduped_combined	2	Dedupe	PacBio + Illumina	Final	Yes	ill_pac_deduped_combined	SRSM4	6364	87.272	1851	32	2	3095	40.49	1.17	194454	41.1203
PAC_2_deduped	lib2_ill_pac_deduped_combined	2	Dedupe	PacBio + Illumina	Final	Yes	ill_pac_deduped_combined	VP1	69040	98.297	69040	1	1	75015	3114.14	94.15	70044	47.3388
PAC_2_deduped	lib2_ill_pac_deduped_combined	2	Dedupe	PacBio + Illumina	Final	Yes	ill_pac_deduped_combined	vB_EcoS_swan01	8448	100	3685	5	335	552305	1473.88	158.94	50865	44.74
PAC_2_deduped	lib2_ill_pac_deduped_combined	2	Dedupe	PacBio + Illumina	Final	Yes	ill_pac_deduped_combined	vB_Eco_SLUR29	2150	17.189	856	21	39	47078	2974.9	80.81	48466	44.7472
PAC_2_deduped	lib2_ill_pac_deduped_combined	2	Dedupe	PacBio + Illumina	Final	Yes	ill_pac_deduped_combined	vB_Eco_mar001J1	7505	97.505	3492	6	310	500371	985.35	117.16	50343	44.3954
PAC_2_deduped	lib2_ill_pac_deduped_combined	2	Dedupe	PacBio + Illumina	Final	Yes	ill_pac_deduped_combined	vB_Eco_mar002J2	6620	95.966	4385	5	218	349545	878.7	158.39	50343	44.3815
PAC_2_deduped	lib2_ill_pac_deduped_combined	2	Dedupe	PacBio + Illumina	Final	Yes	ill_pac_deduped_combined	vB_Eco_mar003J3	115322	99.871	115322	1	5	5337	3.34	12.54	115471	39.7754
PAC_2_deduped	lib2_ill_pac_deduped_combined	2	Dedupe	PacBio + Illumina	Final	Yes	ill_pac_deduped_combined	vB_Eco_mar005P1	175	0.104	-	-	0	0	2857.14	0	167773	37.7236
PAC_2_deduped	lib2_ill_pac_deduped_combined	2	Dedupe	PacBio + Illumina	Final	Yes	ill_pac_deduped_combined	vB_VpaS_sm032	7779	65.031	771	23	5	7953	168.3	1.91	79660	45.6741
PAC_2_deduped	lib2_ill_pac_deduped_combined	2	Dedupe	PacBio + Illumina	Final	Yes	ill_pac_deduped_combined	vB_Vpa_sm033	319923	99.96	319923	1	4	7762	0.61	0.31	320253	43.2299
PAC_2_deduped	lib2_ill_pac_deduped_combined	2	Dedupe	PacBio + Illumina	Final	Yes	ill_pac_deduped_combined	Average	52131.2	80.0521	54688.5	8.81818	76.5833	129038	1041.78	52.49	88584.4	-
PAC_2_flye	lib2_pac_flye	2	Flye	PacBio	Final	No	pac_flye	CDMH1	-	-	-	-	-	-	-	-	54279	28.4456
PAC_2_flye	lib2_pac_flye	2	Flye	PacBio	Final	No	pac_flye	HP1	-	-	-	-	-	-	-	-	32355	40.0062
PAC_2_flye	lib2_pac_flye	2	Flye	PacBio	Final	No	pac_flye	KUW1	4824	11.98	-	-	0	0	1408.26	287.12	44509	60.7608
PAC_2_flye	lib2_pac_flye	2	Flye	PacBio	Final	No	pac_flye	NC_001422	-	-	-	-	-	-	-	-	5386	44.7642
PAC_2_flye	lib2_pac_flye	2	Flye	PacBio	Final	No	pac_flye	PARMAL1	6910	78.115	3646	5	43	145468	83.72	128.46	44565	57.5833
PAC_2_flye	lib2_pac_flye	2	Flye	PacBio	Final	No	pac_flye	SRSM4	-	-	-	-	-	-	-	-	194454	41.1203
PAC_2_flye	lib2_pac_flye	2	Flye	PacBio	Final	No	pac_flye	VP1	6711	98.661	4386	7	259	572622	3006.62	153.7	70044	47.3388
PAC_2_flye	lib2_pac_flye	2	Flye	PacBio	Final	No	pac_flye	vB_EcoS_swan01	8450	100	3758	5	537	875483	1342.61	182.15	50865	44.74
PAC_2_flye	lib2_pac_flye	2	Flye	PacBio	Final	No	pac_flye	vB_Eco_SLUR29	3353	19.197	1062	16	41	54420	2791.44	132.62	48466	44.7472
PAC_2_flye	lib2_pac_flye	2	Flye	PacBio	Final	No	pac_flye	vB_Eco_mar001J1	7507	95.312	4100	5	354	594680	1086.59	146.2	50343	44.3954
PAC_2_flye	lib2_pac_flye	2	Flye	PacBio	Final	No	pac_flye	vB_Eco_mar002J2	5451	100	4026	6	402	624434	847.9	162.56	50343	44.3815
PAC_2_flye	lib2_pac_flye	2	Flye	PacBio	Final	No	pac_flye	vB_Eco_mar003J3	6049	100	4049	13	870	1513168	64.42	133.47	115471	39.7754
PAC_2_flye	lib2_pac_flye	2	Flye	PacBio	Final	No	pac_flye	vB_Eco_mar005P1	-	-	-	-	-	-	-	-	167773	37.7236
PAC_2_flye	lib2_pac_flye	2	Flye	PacBio	Final	No	pac_flye	vB_VpaS_sm032	-	-	-	-	-	-	-	-	79660	45.6741
PAC_2_flye	lib2_pac_flye	2	Flye	PacBio	Final	No	pac_flye	vB_Vpa_sm033	9050	92.672	4125	29	587	1405078	64.11	119.24	320253	43.2299
PAC_2_flye	lib2_pac_flye	2	Flye	PacBio	Final	No	pac_flye	Average	6478.33	77.3263	3644	10.75	343.667	642817	1188.41	160.613	88584.4	-
PAC_2_flye_polypolished	lib2_pac_flye_polished	2	Flye	PacBio (Polished)	Final	Yes	pac_flye_polished	CDMH1	-	-	-	-	-	-	-	-	54279	28.4456
PAC_2_flye_polypolished	lib2_pac_flye_polished	2	Flye	PacBio (Polished)	Final	Yes	pac_flye_polished	HP1	-	-	-	-	-	-	-	-	32355	40.0062
PAC_2_flye_polypolished	lib2_pac_flye_polished	2	Flye	PacBio (Polished)	Final	Yes	pac_flye_polished	KUW1	4824	11.98	-	-	0	0	1381.1	273.49	44509	60.7608
PAC_2_flye_polypolished	lib2_pac_flye_polished	2	Flye	PacBio (Polished)	Final	Yes	pac_flye_polished	NC_001422	-	-	-	-	-	-	-	-	5386	44.7642
PAC_2_flye_polypolished	lib2_pac_flye_polished	2	Flye	PacBio (Polished)	Final	Yes	pac_flye_polished	PARMAL1	6910	78.12	3650	5	44	145458	154.1	78.49	44565	57.5833
PAC_2_flye_polypolished	lib2_pac_flye_polished	2	Flye	PacBio (Polished)	Final	Yes	pac_flye_polished	SRSM4	-	-	-	-	-	-	-	-	194454	41.1203
PAC_2_flye_polypolished	lib2_pac_flye_polished	2	Flye	PacBio (Polished)	Final	Yes	pac_flye_polished	VP1	6712	98.661	4386	7	259	572490	3024.17	125.11	70044	47.3388
PAC_2_flye_polypolished	lib2_pac_flye_polished	2	Flye	PacBio (Polished)	Final	Yes	pac_flye_polished	vB_EcoS_swan01	8448	100	3758	5	525	858981	1314.27	154.51	50865	44.74
PAC_2_flye_polypolished	lib2_pac_flye_polished	2	Flye	PacBio (Polished)	Final	Yes	pac_flye_polished	vB_Eco_SLUR29	3353	22.24	1164	14	62	80720	2833.67	215.01	48466	44.7472
PAC_2_flye_polypolished	lib2_pac_flye_polished	2	Flye	PacBio (Polished)	Final	Yes	pac_flye_polished	vB_Eco_mar001J1	4935	97.197	3671	6	390	633355	989.79	133.86	50343	44.3954
PAC_2_flye_polypolished	lib2_pac_flye_polished	2	Flye	PacBio (Polished)	Final	Yes	pac_flye_polished	vB_Eco_mar002J2	7505	95.666	4385	5	339	532610	656	123.69	50343	44.3815
PAC_2_flye_polypolished	lib2_pac_flye_polished	2	Flye	PacBio (Polished)	Final	Yes	pac_flye_polished	vB_Eco_mar003J3	6048	100	4049	13	870	1513060	51.7	108.37	115471	39.7754
PAC_2_flye_polypolished	lib2_pac_flye_polished	2	Flye	PacBio (Polished)	Final	Yes	pac_flye_polished	vB_Eco_mar005P1	-	-	-	-	-	-	-	-	167773	37.7236
PAC_2_flye_polypolished	lib2_pac_flye_polished	2	Flye	PacBio (Polished)	Final	Yes	pac_flye_polished	vB_VpaS_sm032	-	-	-	-	-	-	-	-	79660	45.6741
PAC_2_flye_polypolished	lib2_pac_flye_polished	2	Flye	PacBio (Polished)	Final	Yes	pac_flye_polished	vB_Vpa_sm033	9050	92.674	4125	29	586	1404820	52.84	80.63	320253	43.2299
PAC_2_flye_polypolished	lib2_pac_flye_polished	2	Flye	PacBio (Polished)	Final	Yes	pac_flye_polished	Average	6420.56	77.3931	3648.5	10.5	341.667	637944	1161.96	143.684	88584.4	-
PAC_2_ill_uni	lib2_ill_pac_unicycler	2	Unicycler	PacBio + Illumina	Final	No	ill_pac_unicycler	CDMH1	-	-	-	-	-	-	-	-	54279	28.4456
PAC_2_ill_uni	lib2_ill_pac_unicycler	2	Unicycler	PacBio + Illumina	Final	No	ill_pac_unicycler	HP1	-	-	-	-	-	-	-	-	32355	40.0062
PAC_2_ill_uni	lib2_ill_pac_unicycler	2	Unicycler	PacBio + Illumina	Final	No	ill_pac_unicycler	KUW1	44382	99.715	44382	1	0	0	0	2.25	44509	60.7608
PAC_2_ill_uni	lib2_ill_pac_unicycler	2	Unicycler	PacBio + Illumina	Final	No	ill_pac_unicycler	NC_001422	-	-	-	-	-	-	-	-	5386	44.7642
PAC_2_ill_uni	lib2_ill_pac_unicycler	2	Unicycler	PacBio + Illumina	Final	No	ill_pac_unicycler	PARMAL1	44439	99.715	44439	1	0	0	0	4.5	44565	57.5833
PAC_2_ill_uni	lib2_ill_pac_unicycler	2	Unicycler	PacBio + Illumina	Final	No	ill_pac_unicycler	SRSM4	-	-	-	-	-	-	-	-	194454	41.1203
PAC_2_ill_uni	lib2_ill_pac_unicycler	2	Unicycler	PacBio + Illumina	Final	No	ill_pac_unicycler	VP1	68872	98.297	68872	1	0	0	3118.83	94.38	70044	47.3388
PAC_2_ill_uni	lib2_ill_pac_unicycler	2	Unicycler	PacBio + Illumina	Final	No	ill_pac_unicycler	vB_EcoS_swan01	10870	80.985	4877	4	6	14835	39.39	70.49	50865	44.74
PAC_2_ill_uni	lib2_ill_pac_unicycler	2	Unicycler	PacBio + Illumina	Final	No	ill_pac_unicycler	vB_Eco_SLUR29	-	-	-	-	-	-	-	-	48466	44.7472
PAC_2_ill_uni	lib2_ill_pac_unicycler	2	Unicycler	PacBio + Illumina	Final	No	ill_pac_unicycler	vB_Eco_mar001J1	6543	21.332	-	-	2	5219	0	37.57	50343	44.3954
PAC_2_ill_uni	lib2_ill_pac_unicycler	2	Unicycler	PacBio + Illumina	Final	No	ill_pac_unicycler	vB_Eco_mar002J2	15835	61.208	3285	4	4	15258	0	92.28	50343	44.3815
PAC_2_ill_uni	lib2_ill_pac_unicycler	2	Unicycler	PacBio + Illumina	Final	No	ill_pac_unicycler	vB_Eco_mar003J3	115344	99.89	115344	1	0	0	0	0.87	115471	39.7754
PAC_2_ill_uni	lib2_ill_pac_unicycler	2	Unicycler	PacBio + Illumina	Final	No	ill_pac_unicycler	vB_Eco_mar005P1	175	0.104	-	-	0	0	2857.14	0	167773	37.7236
PAC_2_ill_uni	lib2_ill_pac_unicycler	2	Unicycler	PacBio + Illumina	Final	No	ill_pac_unicycler	vB_VpaS_sm032	-	-	-	-	-	-	-	-	79660	45.6741
PAC_2_ill_uni	lib2_ill_pac_unicycler	2	Unicycler	PacBio + Illumina	Final	No	ill_pac_unicycler	vB_Vpa_sm033	320126	99.96	320126	1	0	0	0	0.31	320253	43.2299
PAC_2_ill_uni	lib2_ill_pac_unicycler	2	Unicycler	PacBio + Illumina	Final	No	ill_pac_unicycler	Average	69620.7	73.4673	85903.6	1.85714	1.33333	3923.56	668.373	33.6278	88584.4	-
PAC_2_ill_uni_polypolished	lib2_ill_pac_unicycler	2	Unicycler	PacBio + Illumina (Polished)	Prelim_and_supplementary	Yes	ill_pac_unicycler_polished	CDMH1	-	-	-	-	-	-	-	-	54279	28.4456
PAC_2_ill_uni_polypolished	lib2_ill_pac_unicycler	2	Unicycler	PacBio + Illumina (Polished)	Prelim_and_supplementary	Yes	ill_pac_unicycler_polished	HP1	-	-	-	-	-	-	-	-	32355	40.0062
PAC_2_ill_uni_polypolished	lib2_ill_pac_unicycler	2	Unicycler	PacBio + Illumina (Polished)	Prelim_and_supplementary	Yes	ill_pac_unicycler_polished	KUW1	44382	99.715	44382	1	0	0	0	2.25	44509	60.7608
PAC_2_ill_uni_polypolished	lib2_ill_pac_unicycler	2	Unicycler	PacBio + Illumina (Polished)	Prelim_and_supplementary	Yes	ill_pac_unicycler_polished	NC_001422	-	-	-	-	-	-	-	-	5386	44.7642
PAC_2_ill_uni_polypolished	lib2_ill_pac_unicycler	2	Unicycler	PacBio + Illumina (Polished)	Prelim_and_supplementary	Yes	ill_pac_unicycler_polished	PARMAL1	44439	99.715	44439	1	0	0	0	4.5	44565	57.5833
PAC_2_ill_uni_polypolished	lib2_ill_pac_unicycler	2	Unicycler	PacBio + Illumina (Polished)	Prelim_and_supplementary	Yes	ill_pac_unicycler_polished	SRSM4	-	-	-	-	-	-	-	-	194454	41.1203
PAC_2_ill_uni_polypolished	lib2_ill_pac_unicycler	2	Unicycler	PacBio + Illumina (Polished)	Prelim_and_supplementary	Yes	ill_pac_unicycler_polished	VP1	68872	98.297	68872	1	0	0	3118.83	94.38	70044	47.3388
PAC_2_ill_uni_polypolished	lib2_ill_pac_unicycler	2	Unicycler	PacBio + Illumina (Polished)	Prelim_and_supplementary	Yes	ill_pac_unicycler_polished	vB_EcoS_swan01	10870	80.985	4877	4	6	14875	35.21	14.5	50865	44.74
PAC_2_ill_uni_polypolished	lib2_ill_pac_unicycler	2	Unicycler	PacBio + Illumina (Polished)	Prelim_and_supplementary	Yes	ill_pac_unicycler_polished	vB_Eco_SLUR29	-	-	-	-	-	-	-	-	48466	44.7472
PAC_2_ill_uni_polypolished	lib2_ill_pac_unicycler	2	Unicycler	PacBio + Illumina (Polished)	Prelim_and_supplementary	Yes	ill_pac_unicycler_polished	vB_Eco_mar001J1	6543	36.184	-	-	4	11910	0	41.71	50343	44.3954
PAC_2_ill_uni_polypolished	lib2_ill_pac_unicycler	2	Unicycler	PacBio + Illumina (Polished)	Prelim_and_supplementary	Yes	ill_pac_unicycler_polished	vB_Eco_mar002J2	15835	46.388	875	5	2	8608	0	14.65	50343	44.3815
PAC_2_ill_uni_polypolished	lib2_ill_pac_unicycler	2	Unicycler	PacBio + Illumina (Polished)	Prelim_and_supplementary	Yes	ill_pac_unicycler_polished	vB_Eco_mar003J3	115344	99.89	115344	1	0	0	0	0.87	115471	39.7754
PAC_2_ill_uni_polypolished	lib2_ill_pac_unicycler	2	Unicycler	PacBio + Illumina (Polished)	Prelim_and_supplementary	Yes	ill_pac_unicycler_polished	vB_Eco_mar005P1	175	0.104	-	-	0	0	2857.14	0	167773	37.7236
PAC_2_ill_uni_polypolished	lib2_ill_pac_unicycler	2	Unicycler	PacBio + Illumina (Polished)	Prelim_and_supplementary	Yes	ill_pac_unicycler_polished	vB_VpaS_sm032	-	-	-	-	-	-	-	-	79660	45.6741
PAC_2_ill_uni_polypolished	lib2_ill_pac_unicycler	2	Unicycler	PacBio + Illumina (Polished)	Prelim_and_supplementary	Yes	ill_pac_unicycler_polished	vB_Vpa_sm033	320126	99.96	320126	1	0	0	0	0.31	320253	43.2299
PAC_2_ill_uni_polypolished	lib2_ill_pac_unicycler	2	Unicycler	PacBio + Illumina (Polished)	Prelim_and_supplementary	Yes	ill_pac_unicycler_polished	Average	69620.7	73.4709	85559.3	2	1.33333	3932.56	667.909	19.2411	88584.4	-
PAC_3_canu_all	lib3_pac_canu	3	Canu	PacBio	Final	No	pac_canu	CDMH1	-	-	-	-	-	-	-	-	54279	28.4456
PAC_3_canu_all	lib3_pac_canu	3	Canu	PacBio	Final	No	pac_canu	HP1	-	-	-	-	-	-	-	-	32355	40.0062
PAC_3_canu_all	lib3_pac_canu	3	Canu	PacBio	Final	No	pac_canu	KUW1	-	-	-	-	-	-	-	-	44509	60.7608
PAC_3_canu_all	lib3_pac_canu	3	Canu	PacBio	Final	No	pac_canu	NC_001422	-	-	-	-	-	-	-	-	5386	44.7642
PAC_3_canu_all	lib3_pac_canu	3	Canu	PacBio	Final	No	pac_canu	PARMAL1	3419	13.82	-	-	0	0	0	0	44565	57.5833
PAC_3_canu_all	lib3_pac_canu	3	Canu	PacBio	Final	No	pac_canu	SRSM4	-	-	-	-	-	-	-	-	194454	41.1203
PAC_3_canu_all	lib3_pac_canu	3	Canu	PacBio	Final	No	pac_canu	VP1	8666	38.256	-	-	1	5581	2849.7	31.7	70044	47.3388
PAC_3_canu_all	lib3_pac_canu	3	Canu	PacBio	Final	No	pac_canu	vB_EcoS_swan01	32654	100	32654	1	3	50836	1344.83	39.37	50865	44.74
PAC_3_canu_all	lib3_pac_canu	3	Canu	PacBio	Final	No	pac_canu	vB_Eco_SLUR29	-	-	-	-	-	-	-	-	48466	44.7472
PAC_3_canu_all	lib3_pac_canu	3	Canu	PacBio	Final	No	pac_canu	vB_Eco_mar001J1	41428	82.323	41428	1	2	50836	1302	46.03	50343	44.3954
PAC_3_canu_all	lib3_pac_canu	3	Canu	PacBio	Final	No	pac_canu	vB_Eco_mar002J2	29477	58.817	29477	1	1	35880	33.45	19.51	50343	44.3815
PAC_3_canu_all	lib3_pac_canu	3	Canu	PacBio	Final	No	pac_canu	vB_Eco_mar003J3	26689	71.859	7217	5	4	37879	0	4.87	115471	39.7754
PAC_3_canu_all	lib3_pac_canu	3	Canu	PacBio	Final	No	pac_canu	vB_Eco_mar005P1	-	-	-	-	-	-	-	-	167773	37.7236
PAC_3_canu_all	lib3_pac_canu	3	Canu	PacBio	Final	No	pac_canu	vB_VpaS_sm032	-	-	-	-	-	-	-	-	79660	45.6741
PAC_3_canu_all	lib3_pac_canu	3	Canu	PacBio	Final	No	pac_canu	vB_Vpa_sm033	7014	28.336	-	-	0	0	0	6.58	320253	43.2299
PAC_3_canu_all	lib3_pac_canu	3	Canu	PacBio	Final	No	pac_canu	Average	21335.3	56.2016	27694	2	1.57143	25858.9	789.997	21.1514	88584.4	-
PAC_3_canu_all_polypolished	lib3_pac_canu_polished	3	Canu	PacBio (Polished)	Final	Yes	pac_canu_polished	CDMH1	-	-	-	-	-	-	-	-	54279	28.4456
PAC_3_canu_all_polypolished	lib3_pac_canu_polished	3	Canu	PacBio (Polished)	Final	Yes	pac_canu_polished	HP1	-	-	-	-	-	-	-	-	32355	40.0062
PAC_3_canu_all_polypolished	lib3_pac_canu_polished	3	Canu	PacBio (Polished)	Final	Yes	pac_canu_polished	KUW1	-	-	-	-	-	-	-	-	44509	60.7608
PAC_3_canu_all_polypolished	lib3_pac_canu_polished	3	Canu	PacBio (Polished)	Final	Yes	pac_canu_polished	NC_001422	-	-	-	-	-	-	-	-	5386	44.7642
PAC_3_canu_all_polypolished	lib3_pac_canu_polished	3	Canu	PacBio (Polished)	Final	Yes	pac_canu_polished	PARMAL1	3419	13.82	-	-	0	0	0	0	44565	57.5833
PAC_3_canu_all_polypolished	lib3_pac_canu_polished	3	Canu	PacBio (Polished)	Final	Yes	pac_canu_polished	SRSM4	-	-	-	-	-	-	-	-	194454	41.1203
PAC_3_canu_all_polypolished	lib3_pac_canu_polished	3	Canu	PacBio (Polished)	Final	Yes	pac_canu_polished	VP1	8666	38.256	-	-	1	5582	2849.59	28.18	70044	47.3388
PAC_3_canu_all_polypolished	lib3_pac_canu_polished	3	Canu	PacBio (Polished)	Final	Yes	pac_canu_polished	vB_EcoS_swan01	32654	100	32654	1	3	50836	1344.81	38.1	50865	44.74
PAC_3_canu_all_polypolished	lib3_pac_canu_polished	3	Canu	PacBio (Polished)	Final	Yes	pac_canu_polished	vB_Eco_SLUR29	-	-	-	-	-	-	-	-	48466	44.7472
PAC_3_canu_all_polypolished	lib3_pac_canu_polished	3	Canu	PacBio (Polished)	Final	Yes	pac_canu_polished	vB_Eco_mar001J1	41428	82.323	41428	1	2	50836	1302	41.65	50343	44.3954
PAC_3_canu_all_polypolished	lib3_pac_canu_polished	3	Canu	PacBio (Polished)	Final	Yes	pac_canu_polished	vB_Eco_mar002J2	29477	58.817	29477	1	1	35879	33.45	11.15	50343	44.3815
PAC_3_canu_all_polypolished	lib3_pac_canu_polished	3	Canu	PacBio (Polished)	Final	Yes	pac_canu_polished	vB_Eco_mar003J3	26689	71.859	7217	5	4	37881	0	0.97	115471	39.7754
PAC_3_canu_all_polypolished	lib3_pac_canu_polished	3	Canu	PacBio (Polished)	Final	Yes	pac_canu_polished	vB_Eco_mar005P1	-	-	-	-	-	-	-	-	167773	37.7236
PAC_3_canu_all_polypolished	lib3_pac_canu_polished	3	Canu	PacBio (Polished)	Final	Yes	pac_canu_polished	vB_VpaS_sm032	-	-	-	-	-	-	-	-	79660	45.6741
PAC_3_canu_all_polypolished	lib3_pac_canu_polished	3	Canu	PacBio (Polished)	Final	Yes	pac_canu_polished	vB_Vpa_sm033	7014	28.336	-	-	0	0	0	0	320253	43.2299
PAC_3_canu_all_polypolished	lib3_pac_canu_polished	3	Canu	PacBio (Polished)	Final	Yes	pac_canu_polished	Average	21335.3	56.2016	27694	2	1.57143	25859.1	789.979	17.15	88584.4	-
PAC_3_deduped	lib3_ill_pac_deduped_combined	3	Dedupe	PacBio + Illumina	Final	Yes	ill_pac_deduped_combined	CDMH1	-	-	-	-	-	-	-	-	54279	28.4456
PAC_3_deduped	lib3_ill_pac_deduped_combined	3	Dedupe	PacBio + Illumina	Final	Yes	ill_pac_deduped_combined	HP1	-	-	-	-	-	-	-	-	32355	40.0062
PAC_3_deduped	lib3_ill_pac_deduped_combined	3	Dedupe	PacBio + Illumina	Final	Yes	ill_pac_deduped_combined	KUW1	44437	99.715	44437	1	0	0	0	2.25	44509	60.7608
PAC_3_deduped	lib3_ill_pac_deduped_combined	3	Dedupe	PacBio + Illumina	Final	Yes	ill_pac_deduped_combined	NC_001422	-	-	-	-	-	-	-	-	5386	44.7642
PAC_3_deduped	lib3_ill_pac_deduped_combined	3	Dedupe	PacBio + Illumina	Final	Yes	ill_pac_deduped_combined	PARMAL1	43433	98.95	43433	1	0	0	2.26	4.53	44565	57.5833
PAC_3_deduped	lib3_ill_pac_deduped_combined	3	Dedupe	PacBio + Illumina	Final	Yes	ill_pac_deduped_combined	SRSM4	1660	19.39	-	-	1	783	185.46	2.65	194454	41.1203
PAC_3_deduped	lib3_ill_pac_deduped_combined	3	Dedupe	PacBio + Illumina	Final	Yes	ill_pac_deduped_combined	VP1	68872	98.297	68872	1	0	0	3118.83	94.38	70044	47.3388
PAC_3_deduped	lib3_ill_pac_deduped_combined	3	Dedupe	PacBio + Illumina	Final	Yes	ill_pac_deduped_combined	vB_EcoS_swan01	7067	94.662	3115	6	177	304606	1292.19	147.4	50865	44.74
PAC_3_deduped	lib3_ill_pac_deduped_combined	3	Dedupe	PacBio + Illumina	Final	Yes	ill_pac_deduped_combined	vB_Eco_SLUR29	3723	10.383	-	-	16	20792	3567.59	257.9	48466	44.7472
PAC_3_deduped	lib3_ill_pac_deduped_combined	3	Dedupe	PacBio + Illumina	Final	Yes	ill_pac_deduped_combined	vB_Eco_mar001J1	4925	92.428	2752	8	176	278691	1106.3	151.87	50343	44.3954
PAC_3_deduped	lib3_ill_pac_deduped_combined	3	Dedupe	PacBio + Illumina	Final	Yes	ill_pac_deduped_combined	vB_Eco_mar002J2	4270	74.215	2476	8	139	201565	1000.22	139.59	50343	44.3815
PAC_3_deduped	lib3_ill_pac_deduped_combined	3	Dedupe	PacBio + Illumina	Final	Yes	ill_pac_deduped_combined	vB_Eco_mar003J3	96461	99.89	96461	1	12	25713	24.24	26.32	115471	39.7754
PAC_3_deduped	lib3_ill_pac_deduped_combined	3	Dedupe	PacBio + Illumina	Final	Yes	ill_pac_deduped_combined	vB_Eco_mar005P1	175	0.104	-	-	0	0	2857.14	0	167773	37.7236
PAC_3_deduped	lib3_ill_pac_deduped_combined	3	Dedupe	PacBio + Illumina	Final	Yes	ill_pac_deduped_combined	vB_VpaS_sm032	2451	43.212	-	-	7	7702	306.22	11.56	79660	45.6741
PAC_3_deduped	lib3_ill_pac_deduped_combined	3	Dedupe	PacBio + Illumina	Final	Yes	ill_pac_deduped_combined	vB_Vpa_sm033	320076	99.945	320076	1	2	6193	0.31	0.92	320253	43.2299
PAC_3_deduped	lib3_ill_pac_deduped_combined	3	Dedupe	PacBio + Illumina	Final	Yes	ill_pac_deduped_combined	Average	49795.8	69.2659	72702.8	3.375	44.1667	70503.8	1121.73	69.9475	88584.4	-
PAC_3_flye	lib3_pac_flye	3	Flye	PacBio	Final	No	pac_flye	CDMH1	-	-	-	-	-	-	-	-	54279	28.4456
PAC_3_flye	lib3_pac_flye	3	Flye	PacBio	Final	No	pac_flye	HP1	-	-	-	-	-	-	-	-	32355	40.0062
PAC_3_flye	lib3_pac_flye	3	Flye	PacBio	Final	No	pac_flye	KUW1	2287	9.719	-	-	0	0	2961.28	1366.74	44509	60.7608
PAC_3_flye	lib3_pac_flye	3	Flye	PacBio	Final	No	pac_flye	NC_001422	-	-	-	-	-	-	-	-	5386	44.7642
PAC_3_flye	lib3_pac_flye	3	Flye	PacBio	Final	No	pac_flye	PARMAL1	6343	95.063	5361	4	32	105172	228.65	95.86	44565	57.5833
PAC_3_flye	lib3_pac_flye	3	Flye	PacBio	Final	No	pac_flye	SRSM4	-	-	-	-	-	-	-	-	194454	41.1203
PAC_3_flye	lib3_pac_flye	3	Flye	PacBio	Final	No	pac_flye	VP1	6084	98.649	3914	8	173	386461	3129.62	147.42	70044	47.3388
PAC_3_flye	lib3_pac_flye	3	Flye	PacBio	Final	No	pac_flye	vB_EcoS_swan01	3838	92.14	2630	9	197	344306	1137.99	178.08	50865	44.74
PAC_3_flye	lib3_pac_flye	3	Flye	PacBio	Final	No	pac_flye	vB_Eco_SLUR29	3712	10.362	-	-	16	20793	3621.78	409	48466	44.7472
PAC_3_flye	lib3_pac_flye	3	Flye	PacBio	Final	No	pac_flye	vB_Eco_mar001J1	4271	80.923	2476	9	137	201240	986.45	184.69	50343	44.3954
PAC_3_flye	lib3_pac_flye	3	Flye	PacBio	Final	No	pac_flye	vB_Eco_mar002J2	4185	93.995	2733	8	219	350142	1003.87	146.76	50343	44.3815
PAC_3_flye	lib3_pac_flye	3	Flye	PacBio	Final	No	pac_flye	vB_Eco_mar003J3	8667	100	3437	12	604	1070170	51.36	134.44	115471	39.7754
PAC_3_flye	lib3_pac_flye	3	Flye	PacBio	Final	No	pac_flye	vB_Eco_mar005P1	-	-	-	-	-	-	-	-	167773	37.7236
PAC_3_flye	lib3_pac_flye	3	Flye	PacBio	Final	No	pac_flye	vB_VpaS_sm032	-	-	-	-	-	-	-	-	79660	45.6741
PAC_3_flye	lib3_pac_flye	3	Flye	PacBio	Final	No	pac_flye	vB_Vpa_sm033	10640	92.574	3610	33	446	1096279	30.55	83.3	320253	43.2299
PAC_3_flye	lib3_pac_flye	3	Flye	PacBio	Final	No	pac_flye	Average	5558.56	74.825	3451.57	11.8571	202.667	397174	1461.28	305.143	88584.4	-
PAC_3_flye_polypolished	lib3_pac_flye_polished	3	Flye	PacBio (Polished)	Final	Yes	pac_flye_polished	CDMH1	-	-	-	-	-	-	-	-	54279	28.4456
PAC_3_flye_polypolished	lib3_pac_flye_polished	3	Flye	PacBio (Polished)	Final	Yes	pac_flye_polished	HP1	-	-	-	-	-	-	-	-	32355	40.0062
PAC_3_flye_polypolished	lib3_pac_flye_polished	3	Flye	PacBio (Polished)	Final	Yes	pac_flye_polished	KUW1	2277	9.719	-	-	0	0	2582.86	1188.57	44509	60.7608
PAC_3_flye_polypolished	lib3_pac_flye_polished	3	Flye	PacBio (Polished)	Final	Yes	pac_flye_polished	NC_001422	-	-	-	-	-	-	-	-	5386	44.7642
PAC_3_flye_polypolished	lib3_pac_flye_polished	3	Flye	PacBio (Polished)	Final	Yes	pac_flye_polished	PARMAL1	6344	95.063	5361	4	32	105157	148.44	64.63	44565	57.5833
PAC_3_flye_polypolished	lib3_pac_flye_polished	3	Flye	PacBio (Polished)	Final	Yes	pac_flye_polished	SRSM4	-	-	-	-	-	-	-	-	194454	41.1203
PAC_3_flye_polypolished	lib3_pac_flye_polished	3	Flye	PacBio (Polished)	Final	Yes	pac_flye_polished	VP1	6084	98.649	3914	8	173	386471	3124.74	120.84	70044	47.3388
PAC_3_flye_polypolished	lib3_pac_flye_polished	3	Flye	PacBio (Polished)	Final	Yes	pac_flye_polished	vB_EcoS_swan01	3838	92.203	2632	9	196	344353	1124.72	136.08	50865	44.74
PAC_3_flye_polypolished	lib3_pac_flye_polished	3	Flye	PacBio (Polished)	Final	Yes	pac_flye_polished	vB_Eco_SLUR29	3723	10.383	-	-	16	20792	3567.59	257.9	48466	44.7472
PAC_3_flye_polypolished	lib3_pac_flye_polished	3	Flye	PacBio (Polished)	Final	Yes	pac_flye_polished	vB_Eco_mar001J1	4270	92.293	2733	8	174	279999	1096.06	151.28	50343	44.3954
PAC_3_flye_polypolished	lib3_pac_flye_polished	3	Flye	PacBio (Polished)	Final	Yes	pac_flye_polished	vB_Eco_mar002J2	3525	81.406	2394	9	165	243760	777.47	114.91	50343	44.3815
PAC_3_flye_polypolished	lib3_pac_flye_polished	3	Flye	PacBio (Polished)	Final	Yes	pac_flye_polished	vB_Eco_mar003J3	8654	100	3437	12	604	1070199	45.1	109.08	115471	39.7754
PAC_3_flye_polypolished	lib3_pac_flye_polished	3	Flye	PacBio (Polished)	Final	Yes	pac_flye_polished	vB_Eco_mar005P1	-	-	-	-	-	-	-	-	167773	37.7236
PAC_3_flye_polypolished	lib3_pac_flye_polished	3	Flye	PacBio (Polished)	Final	Yes	pac_flye_polished	vB_VpaS_sm032	-	-	-	-	-	-	-	-	79660	45.6741
PAC_3_flye_polypolished	lib3_pac_flye_polished	3	Flye	PacBio (Polished)	Final	Yes	pac_flye_polished	vB_Vpa_sm033	10641	92.574	3610	33	446	1096315	25.81	62.12	320253	43.2299
PAC_3_flye_polypolished	lib3_pac_flye_polished	3	Flye	PacBio (Polished)	Final	Yes	pac_flye_polished	Average	5484	74.6989	3440.14	11.8571	200.667	394116	1388.09	245.046	88584.4	-
PAC_3_ill_uni	lib3_ill_pac_unicycler	3	Unicycler	PacBio + Illumina	Final	No	ill_pac_unicycler	CDMH1	-	-	-	-	-	-	-	-	54279	28.4456
PAC_3_ill_uni	lib3_ill_pac_unicycler	3	Unicycler	PacBio + Illumina	Final	No	ill_pac_unicycler	HP1	-	-	-	-	-	-	-	-	32355	40.0062
PAC_3_ill_uni	lib3_ill_pac_unicycler	3	Unicycler	PacBio + Illumina	Final	No	ill_pac_unicycler	KUW1	-	-	-	-	-	-	-	-	44509	60.7608
PAC_3_ill_uni	lib3_ill_pac_unicycler	3	Unicycler	PacBio + Illumina	Final	No	ill_pac_unicycler	NC_001422	-	-	-	-	-	-	-	-	5386	44.7642
PAC_3_ill_uni	lib3_ill_pac_unicycler	3	Unicycler	PacBio + Illumina	Final	No	ill_pac_unicycler	PARMAL1	44440	99.715	44440	1	0	0	0	4.5	44565	57.5833
PAC_3_ill_uni	lib3_ill_pac_unicycler	3	Unicycler	PacBio + Illumina	Final	No	ill_pac_unicycler	SRSM4	-	-	-	-	-	-	-	-	194454	41.1203
PAC_3_ill_uni	lib3_ill_pac_unicycler	3	Unicycler	PacBio + Illumina	Final	No	ill_pac_unicycler	VP1	68997	98.294	68997	1	1	74960	3111.73	94.21	70044	47.3388
PAC_3_ill_uni	lib3_ill_pac_unicycler	3	Unicycler	PacBio + Illumina	Final	No	ill_pac_unicycler	vB_EcoS_swan01	7854	33.9	-	-	2	7426	102.31	34.1	50865	44.74
PAC_3_ill_uni	lib3_ill_pac_unicycler	3	Unicycler	PacBio + Illumina	Final	No	ill_pac_unicycler	vB_Eco_SLUR29	-	-	-	-	-	-	-	-	48466	44.7472
PAC_3_ill_uni	lib3_ill_pac_unicycler	3	Unicycler	PacBio + Illumina	Final	No	ill_pac_unicycler	vB_Eco_mar001J1	7253	22.804	-	-	1	4645	0	0	50343	44.3954
PAC_3_ill_uni	lib3_ill_pac_unicycler	3	Unicycler	PacBio + Illumina	Final	No	ill_pac_unicycler	vB_Eco_mar002J2	3861	26.099	-	-	3	15756	0	122.07	50343	44.3815
PAC_3_ill_uni	lib3_ill_pac_unicycler	3	Unicycler	PacBio + Illumina	Final	No	ill_pac_unicycler	vB_Eco_mar003J3	115344	99.89	115344	1	0	0	0	0.87	115471	39.7754
PAC_3_ill_uni	lib3_ill_pac_unicycler	3	Unicycler	PacBio + Illumina	Final	No	ill_pac_unicycler	vB_Eco_mar005P1	-	-	-	-	-	-	-	-	167773	37.7236
PAC_3_ill_uni	lib3_ill_pac_unicycler	3	Unicycler	PacBio + Illumina	Final	No	ill_pac_unicycler	vB_VpaS_sm032	-	-	-	-	-	-	-	-	79660	45.6741
PAC_3_ill_uni	lib3_ill_pac_unicycler	3	Unicycler	PacBio + Illumina	Final	No	ill_pac_unicycler	vB_Vpa_sm033	320126	99.96	320126	1	0	0	0	0.31	320253	43.2299
PAC_3_ill_uni	lib3_ill_pac_unicycler	3	Unicycler	PacBio + Illumina	Final	No	ill_pac_unicycler	Average	81125	68.666	137227	1	1	14683.9	459.149	36.58	88584.4	-
PAC_3_ill_uni_polypolished	lib3_ill_pac_unicycler	3	Unicycler	PacBio + Illumina (Polished)	Prelim_and_supplementary	Yes	ill_pac_unicycler_polished	CDMH1	-	-	-	-	-	-	-	-	54279	28.4456
PAC_3_ill_uni_polypolished	lib3_ill_pac_unicycler	3	Unicycler	PacBio + Illumina (Polished)	Prelim_and_supplementary	Yes	ill_pac_unicycler_polished	HP1	-	-	-	-	-	-	-	-	32355	40.0062
PAC_3_ill_uni_polypolished	lib3_ill_pac_unicycler	3	Unicycler	PacBio + Illumina (Polished)	Prelim_and_supplementary	Yes	ill_pac_unicycler_polished	KUW1	-	-	-	-	-	-	-	-	44509	60.7608
PAC_3_ill_uni_polypolished	lib3_ill_pac_unicycler	3	Unicycler	PacBio + Illumina (Polished)	Prelim_and_supplementary	Yes	ill_pac_unicycler_polished	NC_001422	-	-	-	-	-	-	-	-	5386	44.7642
PAC_3_ill_uni_polypolished	lib3_ill_pac_unicycler	3	Unicycler	PacBio + Illumina (Polished)	Prelim_and_supplementary	Yes	ill_pac_unicycler_polished	PARMAL1	44440	99.715	44440	1	0	0	0	4.5	44565	57.5833
PAC_3_ill_uni_polypolished	lib3_ill_pac_unicycler	3	Unicycler	PacBio + Illumina (Polished)	Prelim_and_supplementary	Yes	ill_pac_unicycler_polished	SRSM4	-	-	-	-	-	-	-	-	194454	41.1203
PAC_3_ill_uni_polypolished	lib3_ill_pac_unicycler	3	Unicycler	PacBio + Illumina (Polished)	Prelim_and_supplementary	Yes	ill_pac_unicycler_polished	VP1	68997	98.294	68997	1	1	74960	3111.73	94.21	70044	47.3388
PAC_3_ill_uni_polypolished	lib3_ill_pac_unicycler	3	Unicycler	PacBio + Illumina (Polished)	Prelim_and_supplementary	Yes	ill_pac_unicycler_polished	vB_EcoS_swan01	7854	33.9	-	-	2	7429	102.29	19.48	50865	44.74
PAC_3_ill_uni_polypolished	lib3_ill_pac_unicycler	3	Unicycler	PacBio + Illumina (Polished)	Prelim_and_supplementary	Yes	ill_pac_unicycler_polished	vB_Eco_SLUR29	-	-	-	-	-	-	-	-	48466	44.7472
PAC_3_ill_uni_polypolished	lib3_ill_pac_unicycler	3	Unicycler	PacBio + Illumina (Polished)	Prelim_and_supplementary	Yes	ill_pac_unicycler_polished	vB_Eco_mar001J1	3861	16.936	-	-	1	5067	0	64.13	50343	44.3954
PAC_3_ill_uni_polypolished	lib3_ill_pac_unicycler	3	Unicycler	PacBio + Illumina (Polished)	Prelim_and_supplementary	Yes	ill_pac_unicycler_polished	vB_Eco_mar002J2	7253	31.983	-	-	3	15366	0	0	50343	44.3815
PAC_3_ill_uni_polypolished	lib3_ill_pac_unicycler	3	Unicycler	PacBio + Illumina (Polished)	Prelim_and_supplementary	Yes	ill_pac_unicycler_polished	vB_Eco_mar003J3	115344	99.89	115344	1	0	0	0	0.87	115471	39.7754
PAC_3_ill_uni_polypolished	lib3_ill_pac_unicycler	3	Unicycler	PacBio + Illumina (Polished)	Prelim_and_supplementary	Yes	ill_pac_unicycler_polished	vB_Eco_mar005P1	-	-	-	-	-	-	-	-	167773	37.7236
PAC_3_ill_uni_polypolished	lib3_ill_pac_unicycler	3	Unicycler	PacBio + Illumina (Polished)	Prelim_and_supplementary	Yes	ill_pac_unicycler_polished	vB_VpaS_sm032	-	-	-	-	-	-	-	-	79660	45.6741
PAC_3_ill_uni_polypolished	lib3_ill_pac_unicycler	3	Unicycler	PacBio + Illumina (Polished)	Prelim_and_supplementary	Yes	ill_pac_unicycler_polished	vB_Vpa_sm033	320126	99.96	320126	1	0	0	0	0.31	320253	43.2299
PAC_3_ill_uni_polypolished	lib3_ill_pac_unicycler	3	Unicycler	PacBio + Illumina (Polished)	Prelim_and_supplementary	Yes	ill_pac_unicycler_polished	Average	81125	68.6683	137227	1	1	14688.9	459.146	26.2143	88584.4	-
PAC_all_canu	all_pac_canu	Pooled	Canu	PacBio	Final	No	pac_canu	CDMH1	-	-	-	-	-	-	-	-	54279	28.4456
PAC_all_canu	all_pac_canu	Pooled	Canu	PacBio	Final	No	pac_canu	HP1	-	-	-	-	-	-	-	-	32355	40.0062
PAC_all_canu	all_pac_canu	Pooled	Canu	PacBio	Final	No	pac_canu	KUW1	-	-	-	-	-	-	-	-	44509	60.7608
PAC_all_canu	all_pac_canu	Pooled	Canu	PacBio	Final	No	pac_canu	NC_001422	-	-	-	-	-	-	-	-	5386	44.7642
PAC_all_canu	all_pac_canu	Pooled	Canu	PacBio	Final	No	pac_canu	PARMAL1	3600	20.509	-	-	0	0	0	0	44565	57.5833
PAC_all_canu	all_pac_canu	Pooled	Canu	PacBio	Final	No	pac_canu	SRSM4	-	-	-	-	-	-	-	-	194454	41.1203
PAC_all_canu	all_pac_canu	Pooled	Canu	PacBio	Final	No	pac_canu	VP1	4990	12.96	-	-	0	0	5540.87	121.17	70044	47.3388
PAC_all_canu	all_pac_canu	Pooled	Canu	PacBio	Final	No	pac_canu	vB_EcoS_swan01	35533	99.75	35533	1	6	83190	1290.81	51.77	50865	44.74
PAC_all_canu	all_pac_canu	Pooled	Canu	PacBio	Final	No	pac_canu	vB_Eco_SLUR29	-	-	-	-	-	-	-	-	48466	44.7472
PAC_all_canu	all_pac_canu	Pooled	Canu	PacBio	Final	No	pac_canu	vB_Eco_mar001J1	21781	91.469	20422	2	6	77597	925.98	32.64	50343	44.3954
PAC_all_canu	all_pac_canu	Pooled	Canu	PacBio	Final	No	pac_canu	vB_Eco_mar002J2	21781	90.124	10943	2	8	94914	483.56	30.88	50343	44.3815
PAC_all_canu	all_pac_canu	Pooled	Canu	PacBio	Final	No	pac_canu	vB_Eco_mar003J3	19638	84.008	12738	4	2	34162	0.95	2.84	115471	39.7754
PAC_all_canu	all_pac_canu	Pooled	Canu	PacBio	Final	No	pac_canu	vB_Eco_mar005P1	-	-	-	-	-	-	-	-	167773	37.7236
PAC_all_canu	all_pac_canu	Pooled	Canu	PacBio	Final	No	pac_canu	vB_VpaS_sm032	-	-	-	-	-	-	-	-	79660	45.6741
PAC_all_canu	all_pac_canu	Pooled	Canu	PacBio	Final	No	pac_canu	vB_Vpa_sm033	9454	24.214	-	-	0	0	0	7.74	320253	43.2299
PAC_all_canu	all_pac_canu	Pooled	Canu	PacBio	Final	No	pac_canu	Average	16682.4	60.4334	19909	2.25	3.14286	41409	1177.45	35.2914	88584.4	-
PAC_all_canu_polypolished	all_pac_canu_polished	Pooled	Canu	PacBio (Polished)	Final	Yes	pac_canu_polished	CDMH1	-	-	-	-	-	-	-	-	54279	28.4456
PAC_all_canu_polypolished	all_pac_canu_polished	Pooled	Canu	PacBio (Polished)	Final	Yes	pac_canu_polished	HP1	-	-	-	-	-	-	-	-	32355	40.0062
PAC_all_canu_polypolished	all_pac_canu_polished	Pooled	Canu	PacBio (Polished)	Final	Yes	pac_canu_polished	KUW1	-	-	-	-	-	-	-	-	44509	60.7608
PAC_all_canu_polypolished	all_pac_canu_polished	Pooled	Canu	PacBio (Polished)	Final	Yes	pac_canu_polished	NC_001422	-	-	-	-	-	-	-	-	5386	44.7642
PAC_all_canu_polypolished	all_pac_canu_polished	Pooled	Canu	PacBio (Polished)	Final	Yes	pac_canu_polished	PARMAL1	3600	20.509	-	-	0	0	0	0	44565	57.5833
PAC_all_canu_polypolished	all_pac_canu_polished	Pooled	Canu	PacBio (Polished)	Final	Yes	pac_canu_polished	SRSM4	-	-	-	-	-	-	-	-	194454	41.1203
PAC_all_canu_polypolished	all_pac_canu_polished	Pooled	Canu	PacBio (Polished)	Final	Yes	pac_canu_polished	VP1	4990	12.96	-	-	0	0	5540.87	121.17	70044	47.3388
PAC_all_canu_polypolished	all_pac_canu_polished	Pooled	Canu	PacBio (Polished)	Final	Yes	pac_canu_polished	vB_EcoS_swan01	35533	99.75	35533	1	6	83194	1289.92	48.37	50865	44.74
PAC_all_canu_polypolished	all_pac_canu_polished	Pooled	Canu	PacBio (Polished)	Final	Yes	pac_canu_polished	vB_Eco_SLUR29	-	-	-	-	-	-	-	-	48466	44.7472
PAC_all_canu_polypolished	all_pac_canu_polished	Pooled	Canu	PacBio (Polished)	Final	Yes	pac_canu_polished	vB_Eco_mar001J1	20422	80.122	8645	2	6	64556	329.68	15.18	50343	44.3954
PAC_all_canu_polypolished	all_pac_canu_polished	Pooled	Canu	PacBio (Polished)	Final	Yes	pac_canu_polished	vB_Eco_mar002J2	21781	90.106	10943	2	7	77768	959.45	34.91	50343	44.3815
PAC_all_canu_polypolished	all_pac_canu_polished	Pooled	Canu	PacBio (Polished)	Final	Yes	pac_canu_polished	vB_Eco_mar003J3	19638	84.008	12739	4	2	34163	0.95	0.95	115471	39.7754
PAC_all_canu_polypolished	all_pac_canu_polished	Pooled	Canu	PacBio (Polished)	Final	Yes	pac_canu_polished	vB_Eco_mar005P1	-	-	-	-	-	-	-	-	167773	37.7236
PAC_all_canu_polypolished	all_pac_canu_polished	Pooled	Canu	PacBio (Polished)	Final	Yes	pac_canu_polished	vB_VpaS_sm032	-	-	-	-	-	-	-	-	79660	45.6741
PAC_all_canu_polypolished	all_pac_canu_polished	Pooled	Canu	PacBio (Polished)	Final	Yes	pac_canu_polished	vB_Vpa_sm033	9454	24.214	-	-	0	0	0	0	320253	43.2299
PAC_all_canu_polypolished	all_pac_canu_polished	Pooled	Canu	PacBio (Polished)	Final	Yes	pac_canu_polished	Average	16488.3	58.8099	16965	2.25	3	37097.3	1160.12	31.5114	88584.4	-
PAC_all_deduped	all_ill_pac_deduped_combined	Pooled	Dedupe	PacBio + Illumina	Final	Yes	ill_pac_deduped_combined	CDMH1	-	-	-	-	-	-	-	-	54279	28.4456
PAC_all_deduped	all_ill_pac_deduped_combined	Pooled	Dedupe	PacBio + Illumina	Final	Yes	ill_pac_deduped_combined	HP1	-	-	-	-	-	-	-	-	32355	40.0062
PAC_all_deduped	all_ill_pac_deduped_combined	Pooled	Dedupe	PacBio + Illumina	Final	Yes	ill_pac_deduped_combined	KUW1	43954	99.715	43954	1	0	0	2.25	2.25	44509	60.7608
PAC_all_deduped	all_ill_pac_deduped_combined	Pooled	Dedupe	PacBio + Illumina	Final	Yes	ill_pac_deduped_combined	NC_001422	-	-	-	-	-	-	-	-	5386	44.7642
PAC_all_deduped	all_ill_pac_deduped_combined	Pooled	Dedupe	PacBio + Illumina	Final	Yes	ill_pac_deduped_combined	PARMAL1	44483	99.715	44483	1	0	0	0	4.5	44565	57.5833
PAC_all_deduped	all_ill_pac_deduped_combined	Pooled	Dedupe	PacBio + Illumina	Final	Yes	ill_pac_deduped_combined	SRSM4	21105	97.902	7697	7	0	0	13.62	1.57	194454	41.1203
PAC_all_deduped	all_ill_pac_deduped_combined	Pooled	Dedupe	PacBio + Illumina	Final	Yes	ill_pac_deduped_combined	VP1	68999	98.297	68999	1	0	0	3115.99	94.2	70044	47.3388
PAC_all_deduped	all_ill_pac_deduped_combined	Pooled	Dedupe	PacBio + Illumina	Final	Yes	ill_pac_deduped_combined	vB_EcoS_swan01	7067	82.07	3102	7	89	159375	1389.57	116.43	50865	44.74
PAC_all_deduped	all_ill_pac_deduped_combined	Pooled	Dedupe	PacBio + Illumina	Final	Yes	ill_pac_deduped_combined	vB_Eco_SLUR29	1304	2.691	-	-	0	0	1073.62	0	48466	44.7472
PAC_all_deduped	all_ill_pac_deduped_combined	Pooled	Dedupe	PacBio + Illumina	Final	Yes	ill_pac_deduped_combined	vB_Eco_mar001J1	4305	82.792	3441	7	88	169623	628.43	95.63	50343	44.3954
PAC_all_deduped	all_ill_pac_deduped_combined	Pooled	Dedupe	PacBio + Illumina	Final	Yes	ill_pac_deduped_combined	vB_Eco_mar002J2	3839	37.689	1883	10	16	36980	382.14	80.67	50343	44.3815
PAC_all_deduped	all_ill_pac_deduped_combined	Pooled	Dedupe	PacBio + Illumina	Final	Yes	ill_pac_deduped_combined	vB_Eco_mar003J3	115322	99.871	115322	1	0	0	0.87	0.87	115471	39.7754
PAC_all_deduped	all_ill_pac_deduped_combined	Pooled	Dedupe	PacBio + Illumina	Final	Yes	ill_pac_deduped_combined	vB_Eco_mar005P1	175	0.104	-	-	0	0	2857.14	0	167773	37.7236
PAC_all_deduped	all_ill_pac_deduped_combined	Pooled	Dedupe	PacBio + Illumina	Final	Yes	ill_pac_deduped_combined	vB_VpaS_sm032	9780	90.68	4009	7	1	1279	44.12	1.38	79660	45.6741
PAC_all_deduped	all_ill_pac_deduped_combined	Pooled	Dedupe	PacBio + Illumina	Final	Yes	ill_pac_deduped_combined	vB_Vpa_sm033	320181	99.96	320181	1	1	2652	0.93	0.93	320253	43.2299
PAC_all_deduped	all_ill_pac_deduped_combined	Pooled	Dedupe	PacBio + Illumina	Final	Yes	ill_pac_deduped_combined	Average	53376.2	74.2905	61307.1	4.3	16.25	30825.8	792.39	33.2025	88584.4	-
PAC_all_flye	all_pac_flye	Pooled	Flye	PacBio	Final	No	pac_flye	CDMH1	-	-	-	-	-	-	-	-	54279	28.4456
PAC_all_flye	all_pac_flye	Pooled	Flye	PacBio	Final	No	pac_flye	HP1	-	-	-	-	-	-	-	-	32355	40.0062
PAC_all_flye	all_pac_flye	Pooled	Flye	PacBio	Final	No	pac_flye	KUW1	5355	18.738	-	-	2	11825	0	0	44509	60.7608
PAC_all_flye	all_pac_flye	Pooled	Flye	PacBio	Final	No	pac_flye	NC_001422	-	-	-	-	-	-	-	-	5386	44.7642
PAC_all_flye	all_pac_flye	Pooled	Flye	PacBio	Final	No	pac_flye	PARMAL1	5460	86.676	3840	5	28	86963	12.47	97.7	44565	57.5833
PAC_all_flye	all_pac_flye	Pooled	Flye	PacBio	Final	No	pac_flye	SRSM4	-	-	-	-	-	-	-	-	194454	41.1203
PAC_all_flye	all_pac_flye	Pooled	Flye	PacBio	Final	No	pac_flye	VP1	6219	97.559	3975	8	128	343632	3274.79	175.89	70044	47.3388
PAC_all_flye	all_pac_flye	Pooled	Flye	PacBio	Final	No	pac_flye	vB_EcoS_swan01	4112	75.37	2684	8	123	213068	1395.62	168.31	50865	44.74
PAC_all_flye	all_pac_flye	Pooled	Flye	PacBio	Final	No	pac_flye	vB_Eco_SLUR29	1304	4.473	-	-	0	0	1198.16	92.17	48466	44.7472
PAC_all_flye	all_pac_flye	Pooled	Flye	PacBio	Final	No	pac_flye	vB_Eco_mar001J1	3843	62.259	2746	8	71	123217	774.01	168.69	50343	44.3954
PAC_all_flye	all_pac_flye	Pooled	Flye	PacBio	Final	No	pac_flye	vB_Eco_mar002J2	3843	60.88	2761	8	72	126241	473.85	147.14	50343	44.3815
PAC_all_flye	all_pac_flye	Pooled	Flye	PacBio	Final	No	pac_flye	vB_Eco_mar003J3	5813	99.25	3521	14	393	755893	18.44	90.78	115471	39.7754
PAC_all_flye	all_pac_flye	Pooled	Flye	PacBio	Final	No	pac_flye	vB_Eco_mar005P1	-	-	-	-	-	-	-	-	167773	37.7236
PAC_all_flye	all_pac_flye	Pooled	Flye	PacBio	Final	No	pac_flye	vB_VpaS_sm032	-	-	-	-	-	-	-	-	79660	45.6741
PAC_all_flye	all_pac_flye	Pooled	Flye	PacBio	Final	No	pac_flye	vB_Vpa_sm033	9428	98.314	4670	28	363	1045350	32.56	68.58	320253	43.2299
PAC_all_flye	all_pac_flye	Pooled	Flye	PacBio	Final	No	pac_flye	Average	5041.89	67.0577	3456.71	11.2857	131.111	300688	797.767	112.14	88584.4	-
PAC_all_flye_polypolished	all_pac_flye_polished	Pooled	Flye	PacBio (Polished)	Final	Yes	pac_flye_polished	CDMH1	-	-	-	-	-	-	-	-	54279	28.4456
PAC_all_flye_polypolished	all_pac_flye_polished	Pooled	Flye	PacBio (Polished)	Final	Yes	pac_flye_polished	HP1	-	-	-	-	-	-	-	-	32355	40.0062
PAC_all_flye_polypolished	all_pac_flye_polished	Pooled	Flye	PacBio (Polished)	Final	Yes	pac_flye_polished	KUW1	5355	18.738	-	-	2	11825	0	0	44509	60.7608
PAC_all_flye_polypolished	all_pac_flye_polished	Pooled	Flye	PacBio (Polished)	Final	Yes	pac_flye_polished	NC_001422	-	-	-	-	-	-	-	-	5386	44.7642
PAC_all_flye_polypolished	all_pac_flye_polished	Pooled	Flye	PacBio (Polished)	Final	Yes	pac_flye_polished	PARMAL1	5460	86.676	3840	5	28	86919	6.24	37.42	44565	57.5833
PAC_all_flye_polypolished	all_pac_flye_polished	Pooled	Flye	PacBio (Polished)	Final	Yes	pac_flye_polished	SRSM4	-	-	-	-	-	-	-	-	194454	41.1203
PAC_all_flye_polypolished	all_pac_flye_polished	Pooled	Flye	PacBio (Polished)	Final	Yes	pac_flye_polished	VP1	6219	97.557	3975	8	128	343740	3265.05	133.88	70044	47.3388
PAC_all_flye_polypolished	all_pac_flye_polished	Pooled	Flye	PacBio (Polished)	Final	Yes	pac_flye_polished	vB_EcoS_swan01	4112	75.474	2684	8	123	213112	1377.7	104.51	50865	44.74
PAC_all_flye_polypolished	all_pac_flye_polished	Pooled	Flye	PacBio (Polished)	Final	Yes	pac_flye_polished	vB_Eco_SLUR29	1304	4.473	-	-	0	0	1198.16	92.17	48466	44.7472
PAC_all_flye_polypolished	all_pac_flye_polished	Pooled	Flye	PacBio (Polished)	Final	Yes	pac_flye_polished	vB_Eco_mar001J1	3860	68.093	2823	8	76	139197	705.46	77.67	50343	44.3954
PAC_all_flye_polypolished	all_pac_flye_polished	Pooled	Flye	PacBio (Polished)	Final	Yes	pac_flye_polished	vB_Eco_mar002J2	3839	61.8	2441	9	71	117641	481.5	100.65	50343	44.3815
PAC_all_flye_polypolished	all_pac_flye_polished	Pooled	Flye	PacBio (Polished)	Final	Yes	pac_flye_polished	vB_Eco_mar003J3	5813	99.287	3521	14	393	756014	10.32	58.16	115471	39.7754
PAC_all_flye_polypolished	all_pac_flye_polished	Pooled	Flye	PacBio (Polished)	Final	Yes	pac_flye_polished	vB_Eco_mar005P1	-	-	-	-	-	-	-	-	167773	37.7236
PAC_all_flye_polypolished	all_pac_flye_polished	Pooled	Flye	PacBio (Polished)	Final	Yes	pac_flye_polished	vB_VpaS_sm032	-	-	-	-	-	-	-	-	79660	45.6741
PAC_all_flye_polypolished	all_pac_flye_polished	Pooled	Flye	PacBio (Polished)	Final	Yes	pac_flye_polished	vB_Vpa_sm033	9428	98.315	4670	28	364	1045415	24.13	38.9	320253	43.2299
PAC_all_flye_polypolished	all_pac_flye_polished	Pooled	Flye	PacBio (Polished)	Final	Yes	pac_flye_polished	Average	5043.33	67.8237	3422	11.4286	131.667	301540	785.396	71.4844	88584.4	-
canu_all	all_nano_canu	Pooled	Canu	Nanopore	Prelim_and_supplementary	No	nano_canu	CDMH1	-	-	-	-	-	-	-	-	54279	28.4456
canu_all	all_nano_canu	Pooled	Canu	Nanopore	Prelim_and_supplementary	No	nano_canu	HP1	-	-	-	-	-	-	-	-	32355	40.0062
canu_all	all_nano_canu	Pooled	Canu	Nanopore	Prelim_and_supplementary	No	nano_canu	KUW1	-	-	-	-	-	-	-	-	44509	60.7608
canu_all	all_nano_canu	Pooled	Canu	Nanopore	Prelim_and_supplementary	No	nano_canu	NC_001422	-	-	-	-	-	-	-	-	5386	44.7642
canu_all	all_nano_canu	Pooled	Canu	Nanopore	Prelim_and_supplementary	No	nano_canu	PARMAL1	16471	74.922	11418	2	0	0	15.01	120.05	44565	57.5833
canu_all	all_nano_canu	Pooled	Canu	Nanopore	Prelim_and_supplementary	No	nano_canu	SRSM4	-	-	-	-	-	-	-	-	194454	41.1203
canu_all	all_nano_canu	Pooled	Canu	Nanopore	Prelim_and_supplementary	No	nano_canu	VP1	31349	95.703	18446	2	1	41195	3135.99	134.08	70044	47.3388
canu_all	all_nano_canu	Pooled	Canu	Nanopore	Prelim_and_supplementary	No	nano_canu	vB_EcoS_swan01	35580	99.75	35580	1	1	53468	82.29	110.35	50865	44.74
canu_all	all_nano_canu	Pooled	Canu	Nanopore	Prelim_and_supplementary	No	nano_canu	vB_Eco_SLUR29	-	-	-	-	-	-	-	-	48466	44.7472
canu_all	all_nano_canu	Pooled	Canu	Nanopore	Prelim_and_supplementary	No	nano_canu	vB_Eco_mar001J1	37305	99.748	37305	1	1	55554	1.8	81	50343	44.3954
canu_all	all_nano_canu	Pooled	Canu	Nanopore	Prelim_and_supplementary	No	nano_canu	vB_Eco_mar002J2	-	-	-	-	-	-	-	-	50343	44.3815
canu_all	all_nano_canu	Pooled	Canu	Nanopore	Prelim_and_supplementary	No	nano_canu	vB_Eco_mar003J3	55697	98.88	39931	2	0	0	0	53.29	115471	39.7754
canu_all	all_nano_canu	Pooled	Canu	Nanopore	Prelim_and_supplementary	No	nano_canu	vB_Eco_mar005P1	-	-	-	-	-	-	-	-	167773	37.7236
canu_all	all_nano_canu	Pooled	Canu	Nanopore	Prelim_and_supplementary	No	nano_canu	vB_VpaS_sm032	-	-	-	-	-	-	-	-	79660	45.6741
canu_all	all_nano_canu	Pooled	Canu	Nanopore	Prelim_and_supplementary	No	nano_canu	vB_Vpa_sm033	15969	46.356	-	-	0	0	5.39	96.37	320253	43.2299
canu_all	all_nano_canu	Pooled	Canu	Nanopore	Prelim_and_supplementary	No	nano_canu	Average	32061.8	85.8932	28536	1.6	0.5	25036.2	540.08	99.19	88584.4	-
canu_all_M4	all_nano_canu	Pooled	Canu	Nanopore	Final	No	nano_canu	CDMH1	-	-	-	-	-	-	-	-	54279	28.4456
canu_all_M4	all_nano_canu	Pooled	Canu	Nanopore	Final	No	nano_canu	HP1	-	-	-	-	-	-	-	-	32355	40.0062
canu_all_M4	all_nano_canu	Pooled	Canu	Nanopore	Final	No	nano_canu	KUW1	-	-	-	-	-	-	-	-	44509	60.7608
canu_all_M4	all_nano_canu	Pooled	Canu	Nanopore	Final	No	nano_canu	NC_001422	-	-	-	-	-	-	-	-	5386	44.7642
canu_all_M4	all_nano_canu	Pooled	Canu	Nanopore	Final	No	nano_canu	PARMAL1	16490	74.922	11445	2	0	0	0	0	44565	57.5833
canu_all_M4	all_nano_canu	Pooled	Canu	Nanopore	Final	No	nano_canu	SRSM4	-	-	-	-	-	-	-	-	194454	41.1203
canu_all_M4	all_nano_canu	Pooled	Canu	Nanopore	Final	No	nano_canu	VP1	31386	95.703	18457	2	1	41217	3133.28	96.75	70044	47.3388
canu_all_M4	all_nano_canu	Pooled	Canu	Nanopore	Final	No	nano_canu	vB_EcoS_swan01	35627	99.75	35627	1	1	53538	0	13.07	50865	44.74
canu_all_M4	all_nano_canu	Pooled	Canu	Nanopore	Final	No	nano_canu	vB_Eco_SLUR29	-	-	-	-	-	-	-	-	48466	44.7472
canu_all_M4	all_nano_canu	Pooled	Canu	Nanopore	Final	No	nano_canu	vB_Eco_mar001J1	-	-	-	-	-	-	-	-	50343	44.3954
canu_all_M4	all_nano_canu	Pooled	Canu	Nanopore	Final	No	nano_canu	vB_Eco_mar002J2	39626	99.748	39626	1	1	55605	0	19.78	50343	44.3815
canu_all_M4	all_nano_canu	Pooled	Canu	Nanopore	Final	No	nano_canu	vB_Eco_mar003J3	55729	98.88	39959	2	0	0	0	2.62	115471	39.7754
canu_all_M4	all_nano_canu	Pooled	Canu	Nanopore	Final	No	nano_canu	vB_Eco_mar005P1	-	-	-	-	-	-	-	-	167773	37.7236
canu_all_M4	all_nano_canu	Pooled	Canu	Nanopore	Final	No	nano_canu	vB_VpaS_sm032	-	-	-	-	-	-	-	-	79660	45.6741
canu_all_M4	all_nano_canu	Pooled	Canu	Nanopore	Final	No	nano_canu	vB_Vpa_sm033	15979	46.356	-	-	0	0	0	3.36	320253	43.2299
canu_all_M4	all_nano_canu	Pooled	Canu	Nanopore	Final	No	nano_canu	Average	32472.8	85.8932	29022.8	1.6	0.5	25060	522.213	22.5967	88584.4	-
canu_all_M4_polypolished	all_nano_canu_polished	Pooled	Canu	Nanopore (Polished)	Final	Yes	nano_canu_polished	CDMH1	-	-	-	-	-	-	-	-	54279	28.4456
canu_all_M4_polypolished	all_nano_canu_polished	Pooled	Canu	Nanopore (Polished)	Final	Yes	nano_canu_polished	HP1	-	-	-	-	-	-	-	-	32355	40.0062
canu_all_M4_polypolished	all_nano_canu_polished	Pooled	Canu	Nanopore (Polished)	Final	Yes	nano_canu_polished	KUW1	-	-	-	-	-	-	-	-	44509	60.7608
canu_all_M4_polypolished	all_nano_canu_polished	Pooled	Canu	Nanopore (Polished)	Final	Yes	nano_canu_polished	NC_001422	-	-	-	-	-	-	-	-	5386	44.7642
canu_all_M4_polypolished	all_nano_canu_polished	Pooled	Canu	Nanopore (Polished)	Final	Yes	nano_canu_polished	PARMAL1	16490	74.922	11445	2	0	0	0	0	44565	57.5833
canu_all_M4_polypolished	all_nano_canu_polished	Pooled	Canu	Nanopore (Polished)	Final	Yes	nano_canu_polished	SRSM4	-	-	-	-	-	-	-	-	194454	41.1203
canu_all_M4_polypolished	all_nano_canu_polished	Pooled	Canu	Nanopore (Polished)	Final	Yes	nano_canu_polished	VP1	31386	95.703	18457	2	1	41217	3133.28	96.75	70044	47.3388
canu_all_M4_polypolished	all_nano_canu_polished	Pooled	Canu	Nanopore (Polished)	Final	Yes	nano_canu_polished	vB_EcoS_swan01	35630	99.75	35630	1	1	53540	0	5.6	50865	44.74
canu_all_M4_polypolished	all_nano_canu_polished	Pooled	Canu	Nanopore (Polished)	Final	Yes	nano_canu_polished	vB_Eco_SLUR29	-	-	-	-	-	-	-	-	48466	44.7472
canu_all_M4_polypolished	all_nano_canu_polished	Pooled	Canu	Nanopore (Polished)	Final	Yes	nano_canu_polished	vB_Eco_mar001J1	-	-	-	-	-	-	-	-	50343	44.3954
canu_all_M4_polypolished	all_nano_canu_polished	Pooled	Canu	Nanopore (Polished)	Final	Yes	nano_canu_polished	vB_Eco_mar002J2	39637	99.748	39637	1	1	55616	0	1.8	50343	44.3815
canu_all_M4_polypolished	all_nano_canu_polished	Pooled	Canu	Nanopore (Polished)	Final	Yes	nano_canu_polished	vB_Eco_mar003J3	55730	98.88	39959	2	0	0	0	0.87	115471	39.7754
canu_all_M4_polypolished	all_nano_canu_polished	Pooled	Canu	Nanopore (Polished)	Final	Yes	nano_canu_polished	vB_Eco_mar005P1	-	-	-	-	-	-	-	-	167773	37.7236
canu_all_M4_polypolished	all_nano_canu_polished	Pooled	Canu	Nanopore (Polished)	Final	Yes	nano_canu_polished	vB_VpaS_sm032	-	-	-	-	-	-	-	-	79660	45.6741
canu_all_M4_polypolished	all_nano_canu_polished	Pooled	Canu	Nanopore (Polished)	Final	Yes	nano_canu_polished	vB_Vpa_sm033	15979	46.356	-	-	0	0	0	0	320253	43.2299
canu_all_M4_polypolished	all_nano_canu_polished	Pooled	Canu	Nanopore (Polished)	Final	Yes	nano_canu_polished	Average	32475.3	85.8932	29025.6	1.6	0.5	25062.2	522.213	17.5033	88584.4	-
canu_all_polypolished	all_nano_canu_polished	Pooled	Canu	Nanopore (Polished)	Prelim_and_supplementary	Yes	nano_canu_polished	CDMH1	-	-	-	-	-	-	-	-	54279	28.4456
canu_all_polypolished	all_nano_canu_polished	Pooled	Canu	Nanopore (Polished)	Prelim_and_supplementary	Yes	nano_canu_polished	HP1	-	-	-	-	-	-	-	-	32355	40.0062
canu_all_polypolished	all_nano_canu_polished	Pooled	Canu	Nanopore (Polished)	Prelim_and_supplementary	Yes	nano_canu_polished	KUW1	-	-	-	-	-	-	-	-	44509	60.7608
canu_all_polypolished	all_nano_canu_polished	Pooled	Canu	Nanopore (Polished)	Prelim_and_supplementary	Yes	nano_canu_polished	NC_001422	-	-	-	-	-	-	-	-	5386	44.7642
canu_all_polypolished	all_nano_canu_polished	Pooled	Canu	Nanopore (Polished)	Prelim_and_supplementary	Yes	nano_canu_polished	PARMAL1	16490	74.922	11445	2	0	0	0	0	44565	57.5833
canu_all_polypolished	all_nano_canu_polished	Pooled	Canu	Nanopore (Polished)	Prelim_and_supplementary	Yes	nano_canu_polished	SRSM4	-	-	-	-	-	-	-	-	194454	41.1203
canu_all_polypolished	all_nano_canu_polished	Pooled	Canu	Nanopore (Polished)	Prelim_and_supplementary	Yes	nano_canu_polished	VP1	31386	95.703	18457	2	1	41217	3133.28	96.75	70044	47.3388
canu_all_polypolished	all_nano_canu_polished	Pooled	Canu	Nanopore (Polished)	Prelim_and_supplementary	Yes	nano_canu_polished	vB_EcoS_swan01	35617	99.75	35617	1	1	53524	80.34	29.89	50865	44.74
canu_all_polypolished	all_nano_canu_polished	Pooled	Canu	Nanopore (Polished)	Prelim_and_supplementary	Yes	nano_canu_polished	vB_Eco_SLUR29	-	-	-	-	-	-	-	-	48466	44.7472
canu_all_polypolished	all_nano_canu_polished	Pooled	Canu	Nanopore (Polished)	Prelim_and_supplementary	Yes	nano_canu_polished	vB_Eco_mar001J1	37344	99.748	37344	1	1	55608	1.8	7.19	50343	44.3954
canu_all_polypolished	all_nano_canu_polished	Pooled	Canu	Nanopore (Polished)	Prelim_and_supplementary	Yes	nano_canu_polished	vB_Eco_mar002J2	-	-	-	-	-	-	-	-	50343	44.3815
canu_all_polypolished	all_nano_canu_polished	Pooled	Canu	Nanopore (Polished)	Prelim_and_supplementary	Yes	nano_canu_polished	vB_Eco_mar003J3	55730	98.88	39959	2	0	0	0	0.87	115471	39.7754
canu_all_polypolished	all_nano_canu_polished	Pooled	Canu	Nanopore (Polished)	Prelim_and_supplementary	Yes	nano_canu_polished	vB_Eco_mar005P1	-	-	-	-	-	-	-	-	167773	37.7236
canu_all_polypolished	all_nano_canu_polished	Pooled	Canu	Nanopore (Polished)	Prelim_and_supplementary	Yes	nano_canu_polished	vB_VpaS_sm032	-	-	-	-	-	-	-	-	79660	45.6741
canu_all_polypolished	all_nano_canu_polished	Pooled	Canu	Nanopore (Polished)	Prelim_and_supplementary	Yes	nano_canu_polished	vB_Vpa_sm033	15979	46.356	-	-	0	0	0	0	320253	43.2299
canu_all_polypolished	all_nano_canu_polished	Pooled	Canu	Nanopore (Polished)	Prelim_and_supplementary	Yes	nano_canu_polished	Average	32091	85.8932	28564.4	1.6	0.5	25058.2	535.903	22.45	88584.4	-
canu_ont1	lib1_nano_canu	1	Canu	Nanopore	Prelim_and_supplementary	No	nano_canu	CDMH1	-	-	-	-	-	-	-	-	54279	28.4456
canu_ont1	lib1_nano_canu	1	Canu	Nanopore	Prelim_and_supplementary	No	nano_canu	HP1	-	-	-	-	-	-	-	-	32355	40.0062
canu_ont1	lib1_nano_canu	1	Canu	Nanopore	Prelim_and_supplementary	No	nano_canu	KUW1	1442	3.253	-	-	0	0	69.35	346.74	44509	60.7608
canu_ont1	lib1_nano_canu	1	Canu	Nanopore	Prelim_and_supplementary	No	nano_canu	NC_001422	-	-	-	-	-	-	-	-	5386	44.7642
canu_ont1	lib1_nano_canu	1	Canu	Nanopore	Prelim_and_supplementary	No	nano_canu	PARMAL1	11676	47.252	-	-	0	0	0	99.85	44565	57.5833
canu_ont1	lib1_nano_canu	1	Canu	Nanopore	Prelim_and_supplementary	No	nano_canu	SRSM4	-	-	-	-	-	-	-	-	194454	41.1203
canu_ont1	lib1_nano_canu	1	Canu	Nanopore	Prelim_and_supplementary	No	nano_canu	VP1	65844	98.297	65844	1	1	80074	3355.2	151.16	70044	47.3388
canu_ont1	lib1_nano_canu	1	Canu	Nanopore	Prelim_and_supplementary	No	nano_canu	vB_EcoS_swan01	49381	99.75	49381	1	1	52963	173.08	108.98	50865	44.74
canu_ont1	lib1_nano_canu	1	Canu	Nanopore	Prelim_and_supplementary	No	nano_canu	vB_Eco_SLUR29	-	-	-	-	-	-	-	-	48466	44.7472
canu_ont1	lib1_nano_canu	1	Canu	Nanopore	Prelim_and_supplementary	No	nano_canu	vB_Eco_mar001J1	43580	99.748	43580	1	1	56827	8.8	93.27	50343	44.3954
canu_ont1	lib1_nano_canu	1	Canu	Nanopore	Prelim_and_supplementary	No	nano_canu	vB_Eco_mar002J2	-	-	-	-	-	-	-	-	50343	44.3815
canu_ont1	lib1_nano_canu	1	Canu	Nanopore	Prelim_and_supplementary	No	nano_canu	vB_Eco_mar003J3	63233	99.419	63233	1	1	11504	4.01	61.82	115471	39.7754
canu_ont1	lib1_nano_canu	1	Canu	Nanopore	Prelim_and_supplementary	No	nano_canu	vB_Eco_mar005P1	-	-	-	-	-	-	-	-	167773	37.7236
canu_ont1	lib1_nano_canu	1	Canu	Nanopore	Prelim_and_supplementary	No	nano_canu	vB_VpaS_sm032	-	-	-	-	-	-	-	-	79660	45.6741
canu_ont1	lib1_nano_canu	1	Canu	Nanopore	Prelim_and_supplementary	No	nano_canu	vB_Vpa_sm033	19129	52.464	3502	17	0	0	5.36	92.4	320253	43.2299
canu_ont1	lib1_nano_canu	1	Canu	Nanopore	Prelim_and_supplementary	No	nano_canu	Average	36326.4	71.4547	45108	4.2	0.571429	28766.9	516.543	136.317	88584.4	-
canu_ont1_M4	lib1_nano_canu	1	Canu	Nanopore	Final	No	nano_canu	CDMH1	-	-	-	-	-	-	-	-	54279	28.4456
canu_ont1_M4	lib1_nano_canu	1	Canu	Nanopore	Final	No	nano_canu	HP1	-	-	-	-	-	-	-	-	32355	40.0062
canu_ont1_M4	lib1_nano_canu	1	Canu	Nanopore	Final	No	nano_canu	KUW1	1448	3.253	-	-	0	0	0	0	44509	60.7608
canu_ont1_M4	lib1_nano_canu	1	Canu	Nanopore	Final	No	nano_canu	NC_001422	-	-	-	-	-	-	-	-	5386	44.7642
canu_ont1_M4	lib1_nano_canu	1	Canu	Nanopore	Final	No	nano_canu	PARMAL1	11691	47.252	-	-	0	0	0	0	44565	57.5833
canu_ont1_M4	lib1_nano_canu	1	Canu	Nanopore	Final	No	nano_canu	SRSM4	-	-	-	-	-	-	-	-	194454	41.1203
canu_ont1_M4	lib1_nano_canu	1	Canu	Nanopore	Final	No	nano_canu	VP1	65889	98.297	65889	1	1	80135	3354.15	105.2	70044	47.3388
canu_ont1_M4	lib1_nano_canu	1	Canu	Nanopore	Final	No	nano_canu	vB_EcoS_swan01	49427	99.75	49427	1	1	53013	259.21	68.8	50865	44.74
canu_ont1_M4	lib1_nano_canu	1	Canu	Nanopore	Final	No	nano_canu	vB_Eco_SLUR29	-	-	-	-	-	-	-	-	48466	44.7472
canu_ont1_M4	lib1_nano_canu	1	Canu	Nanopore	Final	No	nano_canu	vB_Eco_mar001J1	43626	99.748	43626	1	1	56883	0	29.89	50343	44.3954
canu_ont1_M4	lib1_nano_canu	1	Canu	Nanopore	Final	No	nano_canu	vB_Eco_mar002J2	-	-	-	-	-	-	-	-	50343	44.3815
canu_ont1_M4	lib1_nano_canu	1	Canu	Nanopore	Final	No	nano_canu	vB_Eco_mar003J3	63270	99.247	63270	1	1	10163	0.81	24.33	115471	39.7754
canu_ont1_M4	lib1_nano_canu	1	Canu	Nanopore	Final	No	nano_canu	vB_Eco_mar005P1	-	-	-	-	-	-	-	-	167773	37.7236
canu_ont1_M4	lib1_nano_canu	1	Canu	Nanopore	Final	No	nano_canu	vB_VpaS_sm032	-	-	-	-	-	-	-	-	79660	45.6741
canu_ont1_M4	lib1_nano_canu	1	Canu	Nanopore	Final	No	nano_canu	vB_Vpa_sm033	19165	52.464	3505	17	0	0	0.6	4.76	320253	43.2299
canu_ont1_M4	lib1_nano_canu	1	Canu	Nanopore	Final	No	nano_canu	Average	36359.4	71.4301	45143.4	4.2	0.571429	28599.1	516.396	33.2829	88584.4	-
canu_ont1_M4_polypolished	lib1_nano_canu_polished	1	Canu	Nanopore (Polished)	Final	Yes	nano_canu_polished	CDMH1	-	-	-	-	-	-	-	-	54279	28.4456
canu_ont1_M4_polypolished	lib1_nano_canu_polished	1	Canu	Nanopore (Polished)	Final	Yes	nano_canu_polished	HP1	-	-	-	-	-	-	-	-	32355	40.0062
canu_ont1_M4_polypolished	lib1_nano_canu_polished	1	Canu	Nanopore (Polished)	Final	Yes	nano_canu_polished	KUW1	1448	3.253	-	-	0	0	0	0	44509	60.7608
canu_ont1_M4_polypolished	lib1_nano_canu_polished	1	Canu	Nanopore (Polished)	Final	Yes	nano_canu_polished	NC_001422	-	-	-	-	-	-	-	-	5386	44.7642
canu_ont1_M4_polypolished	lib1_nano_canu_polished	1	Canu	Nanopore (Polished)	Final	Yes	nano_canu_polished	PARMAL1	11691	47.252	-	-	0	0	0	0	44565	57.5833
canu_ont1_M4_polypolished	lib1_nano_canu_polished	1	Canu	Nanopore (Polished)	Final	Yes	nano_canu_polished	SRSM4	-	-	-	-	-	-	-	-	194454	41.1203
canu_ont1_M4_polypolished	lib1_nano_canu_polished	1	Canu	Nanopore (Polished)	Final	Yes	nano_canu_polished	VP1	65889	98.297	65889	1	1	80134	3354.19	103.85	70044	47.3388
canu_ont1_M4_polypolished	lib1_nano_canu_polished	1	Canu	Nanopore (Polished)	Final	Yes	nano_canu_polished	vB_EcoS_swan01	49429	99.75	49429	1	1	53015	222.38	44.8	50865	44.74
canu_ont1_M4_polypolished	lib1_nano_canu_polished	1	Canu	Nanopore (Polished)	Final	Yes	nano_canu_polished	vB_Eco_SLUR29	-	-	-	-	-	-	-	-	48466	44.7472
canu_ont1_M4_polypolished	lib1_nano_canu_polished	1	Canu	Nanopore (Polished)	Final	Yes	nano_canu_polished	vB_Eco_mar001J1	43638	99.748	43638	1	1	56899	0	5.27	50343	44.3954
canu_ont1_M4_polypolished	lib1_nano_canu_polished	1	Canu	Nanopore (Polished)	Final	Yes	nano_canu_polished	vB_Eco_mar002J2	-	-	-	-	-	-	-	-	50343	44.3815
canu_ont1_M4_polypolished	lib1_nano_canu_polished	1	Canu	Nanopore (Polished)	Final	Yes	nano_canu_polished	vB_Eco_mar003J3	63270	99.247	63270	1	1	10183	0	9.73	115471	39.7754
canu_ont1_M4_polypolished	lib1_nano_canu_polished	1	Canu	Nanopore (Polished)	Final	Yes	nano_canu_polished	vB_Eco_mar005P1	-	-	-	-	-	-	-	-	167773	37.7236
canu_ont1_M4_polypolished	lib1_nano_canu_polished	1	Canu	Nanopore (Polished)	Final	Yes	nano_canu_polished	vB_VpaS_sm032	-	-	-	-	-	-	-	-	79660	45.6741
canu_ont1_M4_polypolished	lib1_nano_canu_polished	1	Canu	Nanopore (Polished)	Final	Yes	nano_canu_polished	vB_Vpa_sm033	19165	52.464	3508	17	0	0	0	0.6	320253	43.2299
canu_ont1_M4_polypolished	lib1_nano_canu_polished	1	Canu	Nanopore (Polished)	Final	Yes	nano_canu_polished	Average	36361.4	71.4301	45146.8	4.2	0.571429	28604.4	510.939	23.4643	88584.4	-
canu_ont1_polypolished	lib1_nano_canu_polished	1	Canu	Nanopore (Polished)	Prelim_and_supplementary	Yes	nano_canu_polished	CDMH1	-	-	-	-	-	-	-	-	54279	28.4456
canu_ont1_polypolished	lib1_nano_canu_polished	1	Canu	Nanopore (Polished)	Prelim_and_supplementary	Yes	nano_canu_polished	HP1	-	-	-	-	-	-	-	-	32355	40.0062
canu_ont1_polypolished	lib1_nano_canu_polished	1	Canu	Nanopore (Polished)	Prelim_and_supplementary	Yes	nano_canu_polished	KUW1	1448	3.253	-	-	0	0	0	0	44509	60.7608
canu_ont1_polypolished	lib1_nano_canu_polished	1	Canu	Nanopore (Polished)	Prelim_and_supplementary	Yes	nano_canu_polished	NC_001422	-	-	-	-	-	-	-	-	5386	44.7642
canu_ont1_polypolished	lib1_nano_canu_polished	1	Canu	Nanopore (Polished)	Prelim_and_supplementary	Yes	nano_canu_polished	PARMAL1	11691	47.252	-	-	0	0	0	0	44565	57.5833
canu_ont1_polypolished	lib1_nano_canu_polished	1	Canu	Nanopore (Polished)	Prelim_and_supplementary	Yes	nano_canu_polished	SRSM4	-	-	-	-	-	-	-	-	194454	41.1203
canu_ont1_polypolished	lib1_nano_canu_polished	1	Canu	Nanopore (Polished)	Prelim_and_supplementary	Yes	nano_canu_polished	VP1	65889	98.297	65889	1	1	80134	3354.19	103.85	70044	47.3388
canu_ont1_polypolished	lib1_nano_canu_polished	1	Canu	Nanopore (Polished)	Prelim_and_supplementary	Yes	nano_canu_polished	vB_EcoS_swan01	49413	99.75	49413	1	1	52998	171.35	49.64	50865	44.74
canu_ont1_polypolished	lib1_nano_canu_polished	1	Canu	Nanopore (Polished)	Prelim_and_supplementary	Yes	nano_canu_polished	vB_Eco_SLUR29	-	-	-	-	-	-	-	-	48466	44.7472
canu_ont1_polypolished	lib1_nano_canu_polished	1	Canu	Nanopore (Polished)	Prelim_and_supplementary	Yes	nano_canu_polished	vB_Eco_mar001J1	-	-	-	-	-	-	-	-	50343	44.3954
canu_ont1_polypolished	lib1_nano_canu_polished	1	Canu	Nanopore (Polished)	Prelim_and_supplementary	Yes	nano_canu_polished	vB_Eco_mar002J2	34627	99.748	34627	1	1	56895	1.76	8.79	50343	44.3815
canu_ont1_polypolished	lib1_nano_canu_polished	1	Canu	Nanopore (Polished)	Prelim_and_supplementary	Yes	nano_canu_polished	vB_Eco_mar003J3	63270	99.419	63270	1	1	11518	0	1.6	115471	39.7754
canu_ont1_polypolished	lib1_nano_canu_polished	1	Canu	Nanopore (Polished)	Prelim_and_supplementary	Yes	nano_canu_polished	vB_Eco_mar005P1	-	-	-	-	-	-	-	-	167773	37.7236
canu_ont1_polypolished	lib1_nano_canu_polished	1	Canu	Nanopore (Polished)	Prelim_and_supplementary	Yes	nano_canu_polished	vB_VpaS_sm032	-	-	-	-	-	-	-	-	79660	45.6741
canu_ont1_polypolished	lib1_nano_canu_polished	1	Canu	Nanopore (Polished)	Prelim_and_supplementary	Yes	nano_canu_polished	vB_Vpa_sm033	19165	52.464	3508	17	0	0	0	0.6	320253	43.2299
canu_ont1_polypolished	lib1_nano_canu_polished	1	Canu	Nanopore (Polished)	Prelim_and_supplementary	Yes	nano_canu_polished	Average	35071.9	71.4547	43341.4	4.2	0.571429	28792.1	503.9	23.4971	88584.4	-
canu_ont2	lib2_nano_canu	2	Canu	Nanopore	Prelim_and_supplementary	No	nano_canu	CDMH1	-	-	-	-	-	-	-	-	54279	28.4456
canu_ont2	lib2_nano_canu	2	Canu	Nanopore	Prelim_and_supplementary	No	nano_canu	HP1	-	-	-	-	-	-	-	-	32355	40.0062
canu_ont2	lib2_nano_canu	2	Canu	Nanopore	Prelim_and_supplementary	No	nano_canu	KUW1	-	-	-	-	-	-	-	-	44509	60.7608
canu_ont2	lib2_nano_canu	2	Canu	Nanopore	Prelim_and_supplementary	No	nano_canu	NC_001422	-	-	-	-	-	-	-	-	5386	44.7642
canu_ont2	lib2_nano_canu	2	Canu	Nanopore	Prelim_and_supplementary	No	nano_canu	PARMAL1	10524	23.624	-	-	0	0	19	28.51	44565	57.5833
canu_ont2	lib2_nano_canu	2	Canu	Nanopore	Prelim_and_supplementary	No	nano_canu	SRSM4	-	-	-	-	-	-	-	-	194454	41.1203
canu_ont2	lib2_nano_canu	2	Canu	Nanopore	Prelim_and_supplementary	No	nano_canu	VP1	31111	86.942	16818	2	1	39610	3285.75	141.43	70044	47.3388
canu_ont2	lib2_nano_canu	2	Canu	Nanopore	Prelim_and_supplementary	No	nano_canu	vB_EcoS_swan01	32278	97.454	32278	1	0	0	9.79	94	50865	44.74
canu_ont2	lib2_nano_canu	2	Canu	Nanopore	Prelim_and_supplementary	No	nano_canu	vB_Eco_SLUR29	-	-	-	-	-	-	-	-	48466	44.7472
canu_ont2	lib2_nano_canu	2	Canu	Nanopore	Prelim_and_supplementary	No	nano_canu	vB_Eco_mar001J1	42748	99.748	42748	1	1	57089	0	75.32	50343	44.3954
canu_ont2	lib2_nano_canu	2	Canu	Nanopore	Prelim_and_supplementary	No	nano_canu	vB_Eco_mar002J2	-	-	-	-	-	-	-	-	50343	44.3815
canu_ont2	lib2_nano_canu	2	Canu	Nanopore	Prelim_and_supplementary	No	nano_canu	vB_Eco_mar003J3	108966	99.89	108966	1	1	117011	0	41.88	115471	39.7754
canu_ont2	lib2_nano_canu	2	Canu	Nanopore	Prelim_and_supplementary	No	nano_canu	vB_Eco_mar005P1	-	-	-	-	-	-	-	-	167773	37.7236
canu_ont2	lib2_nano_canu	2	Canu	Nanopore	Prelim_and_supplementary	No	nano_canu	vB_VpaS_sm032	-	-	-	-	-	-	-	-	79660	45.6741
canu_ont2	lib2_nano_canu	2	Canu	Nanopore	Prelim_and_supplementary	No	nano_canu	vB_Vpa_sm033	21610	41.631	-	-	0	0	5.26	84.88	320253	43.2299
canu_ont2	lib2_nano_canu	2	Canu	Nanopore	Prelim_and_supplementary	No	nano_canu	Average	41206.2	74.8815	50202.5	1.25	0.5	35618.3	553.3	77.67	88584.4	-
canu_ont2_M4	lib2_nano_canu	2	Canu	Nanopore	Final	No	nano_canu	CDMH1	-	-	-	-	-	-	-	-	54279	28.4456
canu_ont2_M4	lib2_nano_canu	2	Canu	Nanopore	Final	No	nano_canu	HP1	-	-	-	-	-	-	-	-	32355	40.0062
canu_ont2_M4	lib2_nano_canu	2	Canu	Nanopore	Final	No	nano_canu	KUW1	-	-	-	-	-	-	-	-	44509	60.7608
canu_ont2_M4	lib2_nano_canu	2	Canu	Nanopore	Final	No	nano_canu	NC_001422	-	-	-	-	-	-	-	-	5386	44.7642
canu_ont2_M4	lib2_nano_canu	2	Canu	Nanopore	Final	No	nano_canu	PARMAL1	10528	23.624	-	-	0	0	0	0	44565	57.5833
canu_ont2_M4	lib2_nano_canu	2	Canu	Nanopore	Final	No	nano_canu	SRSM4	-	-	-	-	-	-	-	-	194454	41.1203
canu_ont2_M4	lib2_nano_canu	2	Canu	Nanopore	Final	No	nano_canu	VP1	31138	86.942	16819	2	1	39648	3282.78	93.65	70044	47.3388
canu_ont2_M4	lib2_nano_canu	2	Canu	Nanopore	Final	No	nano_canu	vB_EcoS_swan01	32319	97.454	32319	1	0	0	0	13.69	50865	44.74
canu_ont2_M4	lib2_nano_canu	2	Canu	Nanopore	Final	No	nano_canu	vB_Eco_SLUR29	-	-	-	-	-	-	-	-	48466	44.7472
canu_ont2_M4	lib2_nano_canu	2	Canu	Nanopore	Final	No	nano_canu	vB_Eco_mar001J1	42780	99.748	42780	1	1	57131	0	21	50343	44.3954
canu_ont2_M4	lib2_nano_canu	2	Canu	Nanopore	Final	No	nano_canu	vB_Eco_mar002J2	-	-	-	-	-	-	-	-	50343	44.3815
canu_ont2_M4	lib2_nano_canu	2	Canu	Nanopore	Final	No	nano_canu	vB_Eco_mar003J3	109021	99.89	109021	1	1	117067	0	0.85	115471	39.7754
canu_ont2_M4	lib2_nano_canu	2	Canu	Nanopore	Final	No	nano_canu	vB_Eco_mar005P1	-	-	-	-	-	-	-	-	167773	37.7236
canu_ont2_M4	lib2_nano_canu	2	Canu	Nanopore	Final	No	nano_canu	vB_VpaS_sm032	-	-	-	-	-	-	-	-	79660	45.6741
canu_ont2_M4	lib2_nano_canu	2	Canu	Nanopore	Final	No	nano_canu	vB_Vpa_sm033	21626	41.631	-	-	0	0	2.25	6	320253	43.2299
canu_ont2_M4	lib2_nano_canu	2	Canu	Nanopore	Final	No	nano_canu	Average	41235.3	74.8815	50234.8	1.25	0.5	35641	547.505	22.5317	88584.4	-
canu_ont2_M4_polypolished	lib2_nano_canu_polished	2	Canu	Nanopore (Polished)	Final	Yes	nano_canu_polished	CDMH1	-	-	-	-	-	-	-	-	54279	28.4456
canu_ont2_M4_polypolished	lib2_nano_canu_polished	2	Canu	Nanopore (Polished)	Final	Yes	nano_canu_polished	HP1	-	-	-	-	-	-	-	-	32355	40.0062
canu_ont2_M4_polypolished	lib2_nano_canu_polished	2	Canu	Nanopore (Polished)	Final	Yes	nano_canu_polished	KUW1	-	-	-	-	-	-	-	-	44509	60.7608
canu_ont2_M4_polypolished	lib2_nano_canu_polished	2	Canu	Nanopore (Polished)	Final	Yes	nano_canu_polished	NC_001422	-	-	-	-	-	-	-	-	5386	44.7642
canu_ont2_M4_polypolished	lib2_nano_canu_polished	2	Canu	Nanopore (Polished)	Final	Yes	nano_canu_polished	PARMAL1	10528	23.624	-	-	0	0	0	0	44565	57.5833
canu_ont2_M4_polypolished	lib2_nano_canu_polished	2	Canu	Nanopore (Polished)	Final	Yes	nano_canu_polished	SRSM4	-	-	-	-	-	-	-	-	194454	41.1203
canu_ont2_M4_polypolished	lib2_nano_canu_polished	2	Canu	Nanopore (Polished)	Final	Yes	nano_canu_polished	VP1	31138	86.942	16819	2	1	39648	3282.78	93.65	70044	47.3388
canu_ont2_M4_polypolished	lib2_nano_canu_polished	2	Canu	Nanopore (Polished)	Final	Yes	nano_canu_polished	vB_EcoS_swan01	32320	97.454	32320	1	0	0	0	7.82	50865	44.74
canu_ont2_M4_polypolished	lib2_nano_canu_polished	2	Canu	Nanopore (Polished)	Final	Yes	nano_canu_polished	vB_Eco_SLUR29	-	-	-	-	-	-	-	-	48466	44.7472
canu_ont2_M4_polypolished	lib2_nano_canu_polished	2	Canu	Nanopore (Polished)	Final	Yes	nano_canu_polished	vB_Eco_mar001J1	-	-	-	-	-	-	-	-	50343	44.3954
canu_ont2_M4_polypolished	lib2_nano_canu_polished	2	Canu	Nanopore (Polished)	Final	Yes	nano_canu_polished	vB_Eco_mar002J2	35723	99.748	35723	1	1	57146	0	3.5	50343	44.3815
canu_ont2_M4_polypolished	lib2_nano_canu_polished	2	Canu	Nanopore (Polished)	Final	Yes	nano_canu_polished	vB_Eco_mar003J3	109022	99.89	109022	1	1	117068	0	0	115471	39.7754
canu_ont2_M4_polypolished	lib2_nano_canu_polished	2	Canu	Nanopore (Polished)	Final	Yes	nano_canu_polished	vB_Eco_mar005P1	-	-	-	-	-	-	-	-	167773	37.7236
canu_ont2_M4_polypolished	lib2_nano_canu_polished	2	Canu	Nanopore (Polished)	Final	Yes	nano_canu_polished	vB_VpaS_sm032	-	-	-	-	-	-	-	-	79660	45.6741
canu_ont2_M4_polypolished	lib2_nano_canu_polished	2	Canu	Nanopore (Polished)	Final	Yes	nano_canu_polished	vB_Vpa_sm033	21626	41.631	-	-	0	0	0	1.5	320253	43.2299
canu_ont2_M4_polypolished	lib2_nano_canu_polished	2	Canu	Nanopore (Polished)	Final	Yes	nano_canu_polished	Average	40059.5	74.8815	48471	1.25	0.5	35643.7	547.13	17.745	88584.4	-
canu_ont2_polypolished	lib2_nano_canu_polished	2	Canu	Nanopore (Polished)	Prelim_and_supplementary	Yes	nano_canu_polished	CDMH1	-	-	-	-	-	-	-	-	54279	28.4456
canu_ont2_polypolished	lib2_nano_canu_polished	2	Canu	Nanopore (Polished)	Prelim_and_supplementary	Yes	nano_canu_polished	HP1	-	-	-	-	-	-	-	-	32355	40.0062
canu_ont2_polypolished	lib2_nano_canu_polished	2	Canu	Nanopore (Polished)	Prelim_and_supplementary	Yes	nano_canu_polished	KUW1	-	-	-	-	-	-	-	-	44509	60.7608
canu_ont2_polypolished	lib2_nano_canu_polished	2	Canu	Nanopore (Polished)	Prelim_and_supplementary	Yes	nano_canu_polished	NC_001422	-	-	-	-	-	-	-	-	5386	44.7642
canu_ont2_polypolished	lib2_nano_canu_polished	2	Canu	Nanopore (Polished)	Prelim_and_supplementary	Yes	nano_canu_polished	PARMAL1	10528	23.624	-	-	0	0	0	0	44565	57.5833
canu_ont2_polypolished	lib2_nano_canu_polished	2	Canu	Nanopore (Polished)	Prelim_and_supplementary	Yes	nano_canu_polished	SRSM4	-	-	-	-	-	-	-	-	194454	41.1203
canu_ont2_polypolished	lib2_nano_canu_polished	2	Canu	Nanopore (Polished)	Prelim_and_supplementary	Yes	nano_canu_polished	VP1	31138	86.942	16819	2	1	39648	3282.78	93.65	70044	47.3388
canu_ont2_polypolished	lib2_nano_canu_polished	2	Canu	Nanopore (Polished)	Prelim_and_supplementary	Yes	nano_canu_polished	vB_EcoS_swan01	32304	97.454	32304	1	0	0	9.78	33.27	50865	44.74
canu_ont2_polypolished	lib2_nano_canu_polished	2	Canu	Nanopore (Polished)	Prelim_and_supplementary	Yes	nano_canu_polished	vB_Eco_SLUR29	-	-	-	-	-	-	-	-	48466	44.7472
canu_ont2_polypolished	lib2_nano_canu_polished	2	Canu	Nanopore (Polished)	Prelim_and_supplementary	Yes	nano_canu_polished	vB_Eco_mar001J1	-	-	-	-	-	-	-	-	50343	44.3954
canu_ont2_polypolished	lib2_nano_canu_polished	2	Canu	Nanopore (Polished)	Prelim_and_supplementary	Yes	nano_canu_polished	vB_Eco_mar002J2	35720	99.748	35720	1	1	57142	0	7	50343	44.3815
canu_ont2_polypolished	lib2_nano_canu_polished	2	Canu	Nanopore (Polished)	Prelim_and_supplementary	Yes	nano_canu_polished	vB_Eco_mar003J3	109020	99.89	109020	1	1	117066	0	0.85	115471	39.7754
canu_ont2_polypolished	lib2_nano_canu_polished	2	Canu	Nanopore (Polished)	Prelim_and_supplementary	Yes	nano_canu_polished	vB_Eco_mar005P1	-	-	-	-	-	-	-	-	167773	37.7236
canu_ont2_polypolished	lib2_nano_canu_polished	2	Canu	Nanopore (Polished)	Prelim_and_supplementary	Yes	nano_canu_polished	vB_VpaS_sm032	-	-	-	-	-	-	-	-	79660	45.6741
canu_ont2_polypolished	lib2_nano_canu_polished	2	Canu	Nanopore (Polished)	Prelim_and_supplementary	Yes	nano_canu_polished	vB_Vpa_sm033	21625	41.631	-	-	0	0	0	1.5	320253	43.2299
canu_ont2_polypolished	lib2_nano_canu_polished	2	Canu	Nanopore (Polished)	Prelim_and_supplementary	Yes	nano_canu_polished	Average	40055.8	74.8815	48465.8	1.25	0.5	35642.7	548.76	22.7117	88584.4	-
canu_ont3	lib3_nano_canu	3	Canu	Nanopore	Prelim_and_supplementary	No	nano_canu	CDMH1	-	-	-	-	-	-	-	-	54279	28.4456
canu_ont3	lib3_nano_canu	3	Canu	Nanopore	Prelim_and_supplementary	No	nano_canu	HP1	-	-	-	-	-	-	-	-	32355	40.0062
canu_ont3	lib3_nano_canu	3	Canu	Nanopore	Prelim_and_supplementary	No	nano_canu	KUW1	-	-	-	-	-	-	-	-	44509	60.7608
canu_ont3	lib3_nano_canu	3	Canu	Nanopore	Prelim_and_supplementary	No	nano_canu	NC_001422	-	-	-	-	-	-	-	-	5386	44.7642
canu_ont3	lib3_nano_canu	3	Canu	Nanopore	Prelim_and_supplementary	No	nano_canu	PARMAL1	11128	53.161	4437	3	0	0	16.95	194.96	44565	57.5833
canu_ont3	lib3_nano_canu	3	Canu	Nanopore	Prelim_and_supplementary	No	nano_canu	SRSM4	-	-	-	-	-	-	-	-	194454	41.1203
canu_ont3	lib3_nano_canu	3	Canu	Nanopore	Prelim_and_supplementary	No	nano_canu	VP1	21090	96.309	17082	2	1	30318	3131.26	144.02	70044	47.3388
canu_ont3	lib3_nano_canu	3	Canu	Nanopore	Prelim_and_supplementary	No	nano_canu	vB_EcoS_swan01	57068	100	57068	1	1	74048	1977.66	171.33	50865	44.74
canu_ont3	lib3_nano_canu	3	Canu	Nanopore	Prelim_and_supplementary	No	nano_canu	vB_Eco_SLUR29	-	-	-	-	-	-	-	-	48466	44.7472
canu_ont3	lib3_nano_canu	3	Canu	Nanopore	Prelim_and_supplementary	No	nano_canu	vB_Eco_mar001J1	30943	99.748	30943	1	2	74048	868.23	113.31	50343	44.3954
canu_ont3	lib3_nano_canu	3	Canu	Nanopore	Prelim_and_supplementary	No	nano_canu	vB_Eco_mar002J2	-	-	-	-	-	-	-	-	50343	44.3815
canu_ont3	lib3_nano_canu	3	Canu	Nanopore	Prelim_and_supplementary	No	nano_canu	vB_Eco_mar003J3	60173	96.634	60173	1	0	0	1.79	68.79	115471	39.7754
canu_ont3	lib3_nano_canu	3	Canu	Nanopore	Prelim_and_supplementary	No	nano_canu	vB_Eco_mar005P1	-	-	-	-	-	-	-	-	167773	37.7236
canu_ont3	lib3_nano_canu	3	Canu	Nanopore	Prelim_and_supplementary	No	nano_canu	vB_VpaS_sm032	-	-	-	-	-	-	-	-	79660	45.6741
canu_ont3	lib3_nano_canu	3	Canu	Nanopore	Prelim_and_supplementary	No	nano_canu	vB_Vpa_sm033	16680	46.299	-	-	0	0	2.7	82.31	320253	43.2299
canu_ont3	lib3_nano_canu	3	Canu	Nanopore	Prelim_and_supplementary	No	nano_canu	Average	32847	82.0252	33940.6	1.6	0.666667	29735.7	999.765	129.12	88584.4	-
canu_ont3_M4	lib3_nano_canu	3	Canu	Nanopore	Final	No	nano_canu	CDMH1	-	-	-	-	-	-	-	-	54279	28.4456
canu_ont3_M4	lib3_nano_canu	3	Canu	Nanopore	Final	No	nano_canu	HP1	-	-	-	-	-	-	-	-	32355	40.0062
canu_ont3_M4	lib3_nano_canu	3	Canu	Nanopore	Final	No	nano_canu	KUW1	-	-	-	-	-	-	-	-	44509	60.7608
canu_ont3_M4	lib3_nano_canu	3	Canu	Nanopore	Final	No	nano_canu	NC_001422	-	-	-	-	-	-	-	-	5386	44.7642
canu_ont3_M4	lib3_nano_canu	3	Canu	Nanopore	Final	No	nano_canu	PARMAL1	11135	53.161	4502	3	0	0	0	0	44565	57.5833
canu_ont3_M4	lib3_nano_canu	3	Canu	Nanopore	Final	No	nano_canu	SRSM4	-	-	-	-	-	-	-	-	194454	41.1203
canu_ont3_M4	lib3_nano_canu	3	Canu	Nanopore	Final	No	nano_canu	VP1	21114	96.309	17098	2	1	30353	3134.13	89	70044	47.3388
canu_ont3_M4	lib3_nano_canu	3	Canu	Nanopore	Final	No	nano_canu	vB_EcoS_swan01	57129	100	57129	1	1	74128	1854.25	75.13	50865	44.74
canu_ont3_M4	lib3_nano_canu	3	Canu	Nanopore	Final	No	nano_canu	vB_Eco_SLUR29	-	-	-	-	-	-	-	-	48466	44.7472
canu_ont3_M4	lib3_nano_canu	3	Canu	Nanopore	Final	No	nano_canu	vB_Eco_mar001J1	30975	99.748	30975	1	2	74128	956.92	39.69	50343	44.3954
canu_ont3_M4	lib3_nano_canu	3	Canu	Nanopore	Final	No	nano_canu	vB_Eco_mar002J2	-	-	-	-	-	-	-	-	50343	44.3815
canu_ont3_M4	lib3_nano_canu	3	Canu	Nanopore	Final	No	nano_canu	vB_Eco_mar003J3	60214	96.634	60214	1	0	0	0	1.78	115471	39.7754
canu_ont3_M4	lib3_nano_canu	3	Canu	Nanopore	Final	No	nano_canu	vB_Eco_mar005P1	-	-	-	-	-	-	-	-	167773	37.7236
canu_ont3_M4	lib3_nano_canu	3	Canu	Nanopore	Final	No	nano_canu	vB_VpaS_sm032	-	-	-	-	-	-	-	-	79660	45.6741
canu_ont3_M4	lib3_nano_canu	3	Canu	Nanopore	Final	No	nano_canu	vB_Vpa_sm033	16692	46.304	-	-	0	0	0	5.39	320253	43.2299
canu_ont3_M4	lib3_nano_canu	3	Canu	Nanopore	Final	No	nano_canu	Average	32876.5	82.026	33983.6	1.6	0.666667	29768.2	990.883	35.165	88584.4	-
canu_ont3_M4_polypolished	lib3_nano_canu_polished	3	Canu	Nanopore (Polished)	Final	Yes	nano_canu_polished	CDMH1	-	-	-	-	-	-	-	-	54279	28.4456
canu_ont3_M4_polypolished	lib3_nano_canu_polished	3	Canu	Nanopore (Polished)	Final	Yes	nano_canu_polished	HP1	-	-	-	-	-	-	-	-	32355	40.0062
canu_ont3_M4_polypolished	lib3_nano_canu_polished	3	Canu	Nanopore (Polished)	Final	Yes	nano_canu_polished	KUW1	-	-	-	-	-	-	-	-	44509	60.7608
canu_ont3_M4_polypolished	lib3_nano_canu_polished	3	Canu	Nanopore (Polished)	Final	Yes	nano_canu_polished	NC_001422	-	-	-	-	-	-	-	-	5386	44.7642
canu_ont3_M4_polypolished	lib3_nano_canu_polished	3	Canu	Nanopore (Polished)	Final	Yes	nano_canu_polished	PARMAL1	11135	53.161	4502	3	0	0	0	0	44565	57.5833
canu_ont3_M4_polypolished	lib3_nano_canu_polished	3	Canu	Nanopore (Polished)	Final	Yes	nano_canu_polished	SRSM4	-	-	-	-	-	-	-	-	194454	41.1203
canu_ont3_M4_polypolished	lib3_nano_canu_polished	3	Canu	Nanopore (Polished)	Final	Yes	nano_canu_polished	VP1	21114	96.309	17098	2	1	30353	3134.13	89	70044	47.3388
canu_ont3_M4_polypolished	lib3_nano_canu_polished	3	Canu	Nanopore (Polished)	Final	Yes	nano_canu_polished	vB_EcoS_swan01	57136	100	57136	1	1	74137	1855.14	67.82	50865	44.74
canu_ont3_M4_polypolished	lib3_nano_canu_polished	3	Canu	Nanopore (Polished)	Final	Yes	nano_canu_polished	vB_Eco_SLUR29	-	-	-	-	-	-	-	-	48466	44.7472
canu_ont3_M4_polypolished	lib3_nano_canu_polished	3	Canu	Nanopore (Polished)	Final	Yes	nano_canu_polished	vB_Eco_mar001J1	30979	99.748	30979	1	2	74137	956.79	26.46	50343	44.3954
canu_ont3_M4_polypolished	lib3_nano_canu_polished	3	Canu	Nanopore (Polished)	Final	Yes	nano_canu_polished	vB_Eco_mar002J2	-	-	-	-	-	-	-	-	50343	44.3815
canu_ont3_M4_polypolished	lib3_nano_canu_polished	3	Canu	Nanopore (Polished)	Final	Yes	nano_canu_polished	vB_Eco_mar003J3	60214	96.634	60214	1	0	0	0	0.89	115471	39.7754
canu_ont3_M4_polypolished	lib3_nano_canu_polished	3	Canu	Nanopore (Polished)	Final	Yes	nano_canu_polished	vB_Eco_mar005P1	-	-	-	-	-	-	-	-	167773	37.7236
canu_ont3_M4_polypolished	lib3_nano_canu_polished	3	Canu	Nanopore (Polished)	Final	Yes	nano_canu_polished	vB_VpaS_sm032	-	-	-	-	-	-	-	-	79660	45.6741
canu_ont3_M4_polypolished	lib3_nano_canu_polished	3	Canu	Nanopore (Polished)	Final	Yes	nano_canu_polished	vB_Vpa_sm033	16694	46.304	-	-	0	0	0	0.67	320253	43.2299
canu_ont3_M4_polypolished	lib3_nano_canu_polished	3	Canu	Nanopore (Polished)	Final	Yes	nano_canu_polished	Average	32878.7	82.026	33985.8	1.6	0.666667	29771.2	991.01	30.8067	88584.4	-
canu_ont3_polypolished	lib3_nano_canu_polished	3	Canu	Nanopore (Polished)	Prelim_and_supplementary	Yes	nano_canu_polished	CDMH1	-	-	-	-	-	-	-	-	54279	28.4456
canu_ont3_polypolished	lib3_nano_canu_polished	3	Canu	Nanopore (Polished)	Prelim_and_supplementary	Yes	nano_canu_polished	HP1	-	-	-	-	-	-	-	-	32355	40.0062
canu_ont3_polypolished	lib3_nano_canu_polished	3	Canu	Nanopore (Polished)	Prelim_and_supplementary	Yes	nano_canu_polished	KUW1	-	-	-	-	-	-	-	-	44509	60.7608
canu_ont3_polypolished	lib3_nano_canu_polished	3	Canu	Nanopore (Polished)	Prelim_and_supplementary	Yes	nano_canu_polished	NC_001422	-	-	-	-	-	-	-	-	5386	44.7642
canu_ont3_polypolished	lib3_nano_canu_polished	3	Canu	Nanopore (Polished)	Prelim_and_supplementary	Yes	nano_canu_polished	PARMAL1	11135	53.161	4498	3	0	0	4.22	4.22	44565	57.5833
canu_ont3_polypolished	lib3_nano_canu_polished	3	Canu	Nanopore (Polished)	Prelim_and_supplementary	Yes	nano_canu_polished	SRSM4	-	-	-	-	-	-	-	-	194454	41.1203
canu_ont3_polypolished	lib3_nano_canu_polished	3	Canu	Nanopore (Polished)	Prelim_and_supplementary	Yes	nano_canu_polished	VP1	21114	96.309	17098	2	1	30353	3134.13	89	70044	47.3388
canu_ont3_polypolished	lib3_nano_canu_polished	3	Canu	Nanopore (Polished)	Prelim_and_supplementary	Yes	nano_canu_polished	vB_EcoS_swan01	57120	100	57120	1	1	74121	1982.95	91.84	50865	44.74
canu_ont3_polypolished	lib3_nano_canu_polished	3	Canu	Nanopore (Polished)	Prelim_and_supplementary	Yes	nano_canu_polished	vB_Eco_SLUR29	-	-	-	-	-	-	-	-	48466	44.7472
canu_ont3_polypolished	lib3_nano_canu_polished	3	Canu	Nanopore (Polished)	Prelim_and_supplementary	Yes	nano_canu_polished	vB_Eco_mar001J1	30976	99.748	30976	1	2	74121	865.87	35.28	50343	44.3954
canu_ont3_polypolished	lib3_nano_canu_polished	3	Canu	Nanopore (Polished)	Prelim_and_supplementary	Yes	nano_canu_polished	vB_Eco_mar002J2	-	-	-	-	-	-	-	-	50343	44.3815
canu_ont3_polypolished	lib3_nano_canu_polished	3	Canu	Nanopore (Polished)	Prelim_and_supplementary	Yes	nano_canu_polished	vB_Eco_mar003J3	60214	96.634	60214	1	0	0	0	4.46	115471	39.7754
canu_ont3_polypolished	lib3_nano_canu_polished	3	Canu	Nanopore (Polished)	Prelim_and_supplementary	Yes	nano_canu_polished	vB_Eco_mar005P1	-	-	-	-	-	-	-	-	167773	37.7236
canu_ont3_polypolished	lib3_nano_canu_polished	3	Canu	Nanopore (Polished)	Prelim_and_supplementary	Yes	nano_canu_polished	vB_VpaS_sm032	-	-	-	-	-	-	-	-	79660	45.6741
canu_ont3_polypolished	lib3_nano_canu_polished	3	Canu	Nanopore (Polished)	Prelim_and_supplementary	Yes	nano_canu_polished	vB_Vpa_sm033	16692	46.299	-	-	0	0	0	2.02	320253	43.2299
canu_ont3_polypolished	lib3_nano_canu_polished	3	Canu	Nanopore (Polished)	Prelim_and_supplementary	Yes	nano_canu_polished	Average	32875.2	82.0252	33981.2	1.6	0.666667	29765.8	997.862	37.8033	88584.4	-
flye_ont1	lib1_nano_flye	1	Flye	Nanopore	Prelim_and_supplementary	No	nano_flye	CDMH1	-	-	-	-	-	-	-	-	54279	28.4456
flye_ont1	lib1_nano_flye	1	Flye	Nanopore	Prelim_and_supplementary	No	nano_flye	HP1	-	-	-	-	-	-	-	-	32355	40.0062
flye_ont1	lib1_nano_flye	1	Flye	Nanopore	Prelim_and_supplementary	No	nano_flye	KUW1	-	-	-	-	-	-	-	-	44509	60.7608
flye_ont1	lib1_nano_flye	1	Flye	Nanopore	Prelim_and_supplementary	No	nano_flye	NC_001422	-	-	-	-	-	-	-	-	5386	44.7642
flye_ont1	lib1_nano_flye	1	Flye	Nanopore	Prelim_and_supplementary	No	nano_flye	PARMAL1	42528	99.598	42528	1	2	58468	1.71	22.28	44565	57.5833
flye_ont1	lib1_nano_flye	1	Flye	Nanopore	Prelim_and_supplementary	No	nano_flye	SRSM4	-	-	-	-	-	-	-	-	194454	41.1203
flye_ont1	lib1_nano_flye	1	Flye	Nanopore	Prelim_and_supplementary	No	nano_flye	VP1	30666	95.668	21562	2	8	45271	2945.09	183.41	70044	47.3388
flye_ont1	lib1_nano_flye	1	Flye	Nanopore	Prelim_and_supplementary	No	nano_flye	vB_EcoS_swan01	916	4.333	-	-	2	2263	34.67	173.37	50865	44.74
flye_ont1	lib1_nano_flye	1	Flye	Nanopore	Prelim_and_supplementary	No	nano_flye	vB_Eco_SLUR29	-	-	-	-	-	-	-	-	48466	44.7472
flye_ont1	lib1_nano_flye	1	Flye	Nanopore	Prelim_and_supplementary	No	nano_flye	vB_Eco_mar001J1	985	15.235	-	-	3	3140	341.54	124.2	50343	44.3954
flye_ont1	lib1_nano_flye	1	Flye	Nanopore	Prelim_and_supplementary	No	nano_flye	vB_Eco_mar002J2	1410	13.656	-	-	4	2373	610.38	348.79	50343	44.3815
flye_ont1	lib1_nano_flye	1	Flye	Nanopore	Prelim_and_supplementary	No	nano_flye	vB_Eco_mar003J3	7726	80.728	1355	17	21	41217	8.1	125.47	115471	39.7754
flye_ont1	lib1_nano_flye	1	Flye	Nanopore	Prelim_and_supplementary	No	nano_flye	vB_Eco_mar005P1	-	-	-	-	-	-	-	-	167773	37.7236
flye_ont1	lib1_nano_flye	1	Flye	Nanopore	Prelim_and_supplementary	No	nano_flye	vB_VpaS_sm032	-	-	-	-	-	-	-	-	79660	45.6741
flye_ont1	lib1_nano_flye	1	Flye	Nanopore	Prelim_and_supplementary	No	nano_flye	vB_Vpa_sm033	183833	100	183833	1	9	279935	2.97	47.79	320253	43.2299
flye_ont1	lib1_nano_flye	1	Flye	Nanopore	Prelim_and_supplementary	No	nano_flye	Average	38294.9	58.4597	62319.5	5.25	7	61809.6	563.494	146.473	88584.4	-
flye_ont1_M4	lib1_nano_flye	1	Flye	Nanopore	Final	No	nano_flye	CDMH1	-	-	-	-	-	-	-	-	54279	28.4456
flye_ont1_M4	lib1_nano_flye	1	Flye	Nanopore	Final	No	nano_flye	HP1	-	-	-	-	-	-	-	-	32355	40.0062
flye_ont1_M4	lib1_nano_flye	1	Flye	Nanopore	Final	No	nano_flye	KUW1	5772	12.941	-	-	0	0	1801.8	415.8	44509	60.7608
flye_ont1_M4	lib1_nano_flye	1	Flye	Nanopore	Final	No	nano_flye	NC_001422	-	-	-	-	-	-	-	-	5386	44.7642
flye_ont1_M4	lib1_nano_flye	1	Flye	Nanopore	Final	No	nano_flye	PARMAL1	40330	98.741	40330	1	2	55937	539.11	141.06	44565	57.5833
flye_ont1_M4	lib1_nano_flye	1	Flye	Nanopore	Final	No	nano_flye	SRSM4	-	-	-	-	-	-	-	-	194454	41.1203
flye_ont1_M4	lib1_nano_flye	1	Flye	Nanopore	Final	No	nano_flye	VP1	30737	95.678	21579	2	4	36991	3009.91	142.04	70044	47.3388
flye_ont1_M4	lib1_nano_flye	1	Flye	Nanopore	Final	No	nano_flye	vB_EcoS_swan01	961	5.839	-	-	3	3110	243.05	27.01	50865	44.74
flye_ont1_M4	lib1_nano_flye	1	Flye	Nanopore	Final	No	nano_flye	vB_Eco_SLUR29	-	-	-	-	-	-	-	-	48466	44.7472
flye_ont1_M4	lib1_nano_flye	1	Flye	Nanopore	Final	No	nano_flye	vB_Eco_mar001J1	961	17.417	-	-	4	3713	309.24	48.32	50343	44.3954
flye_ont1_M4	lib1_nano_flye	1	Flye	Nanopore	Final	No	nano_flye	vB_Eco_mar002J2	1454	12.439	-	-	3	1817	0	0	50343	44.3815
flye_ont1_M4	lib1_nano_flye	1	Flye	Nanopore	Final	No	nano_flye	vB_Eco_mar003J3	7731	80.74	1119	18	18	36850	32.59	42.62	115471	39.7754
flye_ont1_M4	lib1_nano_flye	1	Flye	Nanopore	Final	No	nano_flye	vB_Eco_mar005P1	-	-	-	-	-	-	-	-	167773	37.7236
flye_ont1_M4	lib1_nano_flye	1	Flye	Nanopore	Final	No	nano_flye	vB_VpaS_sm032	-	-	-	-	-	-	-	-	79660	45.6741
flye_ont1_M4	lib1_nano_flye	1	Flye	Nanopore	Final	No	nano_flye	vB_Vpa_sm033	183482	100	183482	1	8	88098	49.86	40.75	320253	43.2299
flye_ont1_M4	lib1_nano_flye	1	Flye	Nanopore	Final	No	nano_flye	Average	33928.5	52.9744	61627.5	5.5	5.25	28314.5	748.195	107.2	88584.4	-
flye_ont1_M4_polypolished	lib1_nano_flye_polished	1	Flye	Nanopore (Polished)	Final	Yes	nano_flye_polished	CDMH1	-	-	-	-	-	-	-	-	54279	28.4456
flye_ont1_M4_polypolished	lib1_nano_flye_polished	1	Flye	Nanopore (Polished)	Final	Yes	nano_flye_polished	HP1	-	-	-	-	-	-	-	-	32355	40.0062
flye_ont1_M4_polypolished	lib1_nano_flye_polished	1	Flye	Nanopore (Polished)	Final	Yes	nano_flye_polished	KUW1	5762	12.941	-	-	0	0	1700.8	173.55	44509	60.7608
flye_ont1_M4_polypolished	lib1_nano_flye_polished	1	Flye	Nanopore (Polished)	Final	Yes	nano_flye_polished	NC_001422	-	-	-	-	-	-	-	-	5386	44.7642
flye_ont1_M4_polypolished	lib1_nano_flye_polished	1	Flye	Nanopore (Polished)	Final	Yes	nano_flye_polished	PARMAL1	40335	98.741	40335	1	2	55932	473.38	86.95	44565	57.5833
flye_ont1_M4_polypolished	lib1_nano_flye_polished	1	Flye	Nanopore (Polished)	Final	Yes	nano_flye_polished	SRSM4	-	-	-	-	-	-	-	-	194454	41.1203
flye_ont1_M4_polypolished	lib1_nano_flye_polished	1	Flye	Nanopore (Polished)	Final	Yes	nano_flye_polished	VP1	30739	95.678	21583	2	5	37709	3003.08	123.82	70044	47.3388
flye_ont1_M4_polypolished	lib1_nano_flye_polished	1	Flye	Nanopore (Polished)	Final	Yes	nano_flye_polished	vB_EcoS_swan01	961	7.797	-	-	5	5687	1530.12	47.82	50865	44.74
flye_ont1_M4_polypolished	lib1_nano_flye_polished	1	Flye	Nanopore (Polished)	Final	Yes	nano_flye_polished	vB_Eco_SLUR29	-	-	-	-	-	-	-	-	48466	44.7472
flye_ont1_M4_polypolished	lib1_nano_flye_polished	1	Flye	Nanopore (Polished)	Final	Yes	nano_flye_polished	vB_Eco_mar001J1	1454	12.959	-	-	4	3889	305.06	11.73	50343	44.3954
flye_ont1_M4_polypolished	lib1_nano_flye_polished	1	Flye	Nanopore (Polished)	Final	Yes	nano_flye_polished	vB_Eco_mar002J2	995	17.796	-	-	5	4218	265.6	37.94	50343	44.3815
flye_ont1_M4_polypolished	lib1_nano_flye_polished	1	Flye	Nanopore (Polished)	Final	Yes	nano_flye_polished	vB_Eco_mar003J3	7731	80.741	1111	18	19	37437	24.2	17.53	115471	39.7754
flye_ont1_M4_polypolished	lib1_nano_flye_polished	1	Flye	Nanopore (Polished)	Final	Yes	nano_flye_polished	vB_Eco_mar005P1	-	-	-	-	-	-	-	-	167773	37.7236
flye_ont1_M4_polypolished	lib1_nano_flye_polished	1	Flye	Nanopore (Polished)	Final	Yes	nano_flye_polished	vB_VpaS_sm032	-	-	-	-	-	-	-	-	79660	45.6741
flye_ont1_M4_polypolished	lib1_nano_flye_polished	1	Flye	Nanopore (Polished)	Final	Yes	nano_flye_polished	vB_Vpa_sm033	183492	100	183492	1	8	88114	30.11	15.69	320253	43.2299
flye_ont1_M4_polypolished	lib1_nano_flye_polished	1	Flye	Nanopore (Polished)	Final	Yes	nano_flye_polished	Average	33933.6	53.3316	61630.2	5.5	6	29123.2	916.544	64.3787	88584.4	-
flye_ont1_polypolished	lib1_nano_flye_polished	1	Flye	Nanopore (Polished)	Prelim_and_supplementary	Yes	nano_flye_polished	CDMH1	-	-	-	-	-	-	-	-	54279	28.4456
flye_ont1_polypolished	lib1_nano_flye_polished	1	Flye	Nanopore (Polished)	Prelim_and_supplementary	Yes	nano_flye_polished	HP1	-	-	-	-	-	-	-	-	32355	40.0062
flye_ont1_polypolished	lib1_nano_flye_polished	1	Flye	Nanopore (Polished)	Prelim_and_supplementary	Yes	nano_flye_polished	KUW1	-	-	-	-	-	-	-	-	44509	60.7608
flye_ont1_polypolished	lib1_nano_flye_polished	1	Flye	Nanopore (Polished)	Prelim_and_supplementary	Yes	nano_flye_polished	NC_001422	-	-	-	-	-	-	-	-	5386	44.7642
flye_ont1_polypolished	lib1_nano_flye_polished	1	Flye	Nanopore (Polished)	Prelim_and_supplementary	Yes	nano_flye_polished	PARMAL1	42536	99.598	42536	1	2	58479	0	3.43	44565	57.5833
flye_ont1_polypolished	lib1_nano_flye_polished	1	Flye	Nanopore (Polished)	Prelim_and_supplementary	Yes	nano_flye_polished	SRSM4	-	-	-	-	-	-	-	-	194454	41.1203
flye_ont1_polypolished	lib1_nano_flye_polished	1	Flye	Nanopore (Polished)	Prelim_and_supplementary	Yes	nano_flye_polished	VP1	30685	95.678	21583	2	8	45296	2945.98	123.58	70044	47.3388
flye_ont1_polypolished	lib1_nano_flye_polished	1	Flye	Nanopore (Polished)	Prelim_and_supplementary	Yes	nano_flye_polished	vB_EcoS_swan01	916	4.333	-	-	2	2266	0	34.63	50865	44.74
flye_ont1_polypolished	lib1_nano_flye_polished	1	Flye	Nanopore (Polished)	Prelim_and_supplementary	Yes	nano_flye_polished	vB_Eco_SLUR29	-	-	-	-	-	-	-	-	48466	44.7472
flye_ont1_polypolished	lib1_nano_flye_polished	1	Flye	Nanopore (Polished)	Prelim_and_supplementary	Yes	nano_flye_polished	vB_Eco_mar001J1	960	10.063	-	-	4	3891	467.09	14.15	50343	44.3954
flye_ont1_polypolished	lib1_nano_flye_polished	1	Flye	Nanopore (Polished)	Prelim_and_supplementary	Yes	nano_flye_polished	vB_Eco_mar002J2	1423	18.652	-	-	3	1641	231.04	10.5	50343	44.3815
flye_ont1_polypolished	lib1_nano_flye_polished	1	Flye	Nanopore (Polished)	Prelim_and_supplementary	Yes	nano_flye_polished	vB_Eco_mar003J3	7731	80.737	1363	17	21	41259	4.04	15.36	115471	39.7754
flye_ont1_polypolished	lib1_nano_flye_polished	1	Flye	Nanopore (Polished)	Prelim_and_supplementary	Yes	nano_flye_polished	vB_Eco_mar005P1	-	-	-	-	-	-	-	-	167773	37.7236
flye_ont1_polypolished	lib1_nano_flye_polished	1	Flye	Nanopore (Polished)	Prelim_and_supplementary	Yes	nano_flye_polished	vB_VpaS_sm032	-	-	-	-	-	-	-	-	79660	45.6741
flye_ont1_polypolished	lib1_nano_flye_polished	1	Flye	Nanopore (Polished)	Prelim_and_supplementary	Yes	nano_flye_polished	vB_Vpa_sm033	183951	100	183951	1	9	280097	0.5	1.73	320253	43.2299
flye_ont1_polypolished	lib1_nano_flye_polished	1	Flye	Nanopore (Polished)	Prelim_and_supplementary	Yes	nano_flye_polished	Average	38314.6	58.4373	62358.2	5.25	7	61847	521.236	29.0543	88584.4	-
flye_ont2	lib2_nano_flye	2	Flye	Nanopore	Prelim_and_supplementary	No	nano_flye	CDMH1	-	-	-	-	-	-	-	-	54279	28.4456
flye_ont2	lib2_nano_flye	2	Flye	Nanopore	Prelim_and_supplementary	No	nano_flye	HP1	-	-	-	-	-	-	-	-	32355	40.0062
flye_ont2	lib2_nano_flye	2	Flye	Nanopore	Prelim_and_supplementary	No	nano_flye	KUW1	16752	39.873	6824	2	1	23577	12.72	38.17	44509	60.7608
flye_ont2	lib2_nano_flye	2	Flye	Nanopore	Prelim_and_supplementary	No	nano_flye	NC_001422	-	-	-	-	-	-	-	-	5386	44.7642
flye_ont2	lib2_nano_flye	2	Flye	Nanopore	Prelim_and_supplementary	No	nano_flye	PARMAL1	44004	99.019	44004	1	2	55279	30.82	50.76	44565	57.5833
flye_ont2	lib2_nano_flye	2	Flye	Nanopore	Prelim_and_supplementary	No	nano_flye	SRSM4	-	-	-	-	-	-	-	-	194454	41.1203
flye_ont2	lib2_nano_flye	2	Flye	Nanopore	Prelim_and_supplementary	No	nano_flye	VP1	11997	92.372	8541	4	12	64522	2865.93	104.23	70044	47.3388
flye_ont2	lib2_nano_flye	2	Flye	Nanopore	Prelim_and_supplementary	No	nano_flye	vB_EcoS_swan01	1218	13.573	-	-	2	1309	1207.46	315.59	50865	44.74
flye_ont2	lib2_nano_flye	2	Flye	Nanopore	Prelim_and_supplementary	No	nano_flye	vB_Eco_SLUR29	-	-	-	-	-	-	-	-	48466	44.7472
flye_ont2	lib2_nano_flye	2	Flye	Nanopore	Prelim_and_supplementary	No	nano_flye	vB_Eco_mar001J1	969	15.764	-	-	4	5100	134.76	298.39	50343	44.3954
flye_ont2	lib2_nano_flye	2	Flye	Nanopore	Prelim_and_supplementary	No	nano_flye	vB_Eco_mar002J2	1017	13.14	-	-	9	7963	268.64	464.02	50343	44.3815
flye_ont2	lib2_nano_flye	2	Flye	Nanopore	Prelim_and_supplementary	No	nano_flye	vB_Eco_mar003J3	16487	85.337	7122	6	33	99724	48.27	162.25	115471	39.7754
flye_ont2	lib2_nano_flye	2	Flye	Nanopore	Prelim_and_supplementary	No	nano_flye	vB_Eco_mar005P1	-	-	-	-	-	-	-	-	167773	37.7236
flye_ont2	lib2_nano_flye	2	Flye	Nanopore	Prelim_and_supplementary	No	nano_flye	vB_VpaS_sm032	-	-	-	-	-	-	-	-	79660	45.6741
flye_ont2	lib2_nano_flye	2	Flye	Nanopore	Prelim_and_supplementary	No	nano_flye	vB_Vpa_sm033	192916	99.96	192916	1	6	325539	0.72	38.32	320253	43.2299
flye_ont2	lib2_nano_flye	2	Flye	Nanopore	Prelim_and_supplementary	No	nano_flye	Average	35670	57.3798	51881.4	2.8	8.625	72876.6	571.165	183.966	88584.4	-
flye_ont2_M4	lib2_nano_flye	2	Flye	Nanopore	Final	No	nano_flye	CDMH1	-	-	-	-	-	-	-	-	54279	28.4456
flye_ont2_M4	lib2_nano_flye	2	Flye	Nanopore	Final	No	nano_flye	HP1	-	-	-	-	-	-	-	-	32355	40.0062
flye_ont2_M4	lib2_nano_flye	2	Flye	Nanopore	Final	No	nano_flye	KUW1	14836	47.703	4189	3	1	21181	7.96	47.73	44509	60.7608
flye_ont2_M4	lib2_nano_flye	2	Flye	Nanopore	Final	No	nano_flye	NC_001422	-	-	-	-	-	-	-	-	5386	44.7642
flye_ont2_M4	lib2_nano_flye	2	Flye	Nanopore	Final	No	nano_flye	PARMAL1	43574	98.059	43574	1	2	51750	518.15	86.02	44565	57.5833
flye_ont2_M4	lib2_nano_flye	2	Flye	Nanopore	Final	No	nano_flye	SRSM4	-	-	-	-	-	-	-	-	194454	41.1203
flye_ont2_M4	lib2_nano_flye	2	Flye	Nanopore	Final	No	nano_flye	VP1	11999	92.39	7495	4	9	58784	2922.92	87.43	70044	47.3388
flye_ont2_M4	lib2_nano_flye	2	Flye	Nanopore	Final	No	nano_flye	vB_EcoS_swan01	982	10.567	-	-	6	6193	614.78	86.07	50865	44.74
flye_ont2_M4	lib2_nano_flye	2	Flye	Nanopore	Final	No	nano_flye	vB_Eco_SLUR29	-	-	-	-	-	-	-	-	48466	44.7472
flye_ont2_M4	lib2_nano_flye	2	Flye	Nanopore	Final	No	nano_flye	vB_Eco_mar001J1	1054	19.665	-	-	4	5169	123.56	94.48	50343	44.3954
flye_ont2_M4	lib2_nano_flye	2	Flye	Nanopore	Final	No	nano_flye	vB_Eco_mar002J2	1248	12.848	-	-	7	6031	171.35	110.88	50343	44.3815
flye_ont2_M4	lib2_nano_flye	2	Flye	Nanopore	Final	No	nano_flye	vB_Eco_mar003J3	16502	85.657	6144	6	29	87083	44.97	68.17	115471	39.7754
flye_ont2_M4	lib2_nano_flye	2	Flye	Nanopore	Final	No	nano_flye	vB_Eco_mar005P1	-	-	-	-	-	-	-	-	167773	37.7236
flye_ont2_M4	lib2_nano_flye	2	Flye	Nanopore	Final	No	nano_flye	vB_VpaS_sm032	-	-	-	-	-	-	-	-	79660	45.6741
flye_ont2_M4	lib2_nano_flye	2	Flye	Nanopore	Final	No	nano_flye	vB_Vpa_sm033	193019	99.96	193019	1	6	314678	31.49	39.67	320253	43.2299
flye_ont2_M4	lib2_nano_flye	2	Flye	Nanopore	Final	No	nano_flye	Average	35401.8	58.3561	50884.2	3	8	68858.6	554.398	77.5563	88584.4	-
flye_ont2_M4_polypolished	lib2_nano_flye_polished	2	Flye	Nanopore (Polished)	Final	Yes	nano_flye_polished	CDMH1	-	-	-	-	-	-	-	-	54279	28.4456
flye_ont2_M4_polypolished	lib2_nano_flye_polished	2	Flye	Nanopore (Polished)	Final	Yes	nano_flye_polished	HP1	-	-	-	-	-	-	-	-	32355	40.0062
flye_ont2_M4_polypolished	lib2_nano_flye_polished	2	Flye	Nanopore (Polished)	Final	Yes	nano_flye_polished	KUW1	14840	47.703	4189	3	1	21191	0	0	44509	60.7608
flye_ont2_M4_polypolished	lib2_nano_flye_polished	2	Flye	Nanopore (Polished)	Final	Yes	nano_flye_polished	NC_001422	-	-	-	-	-	-	-	-	5386	44.7642
flye_ont2_M4_polypolished	lib2_nano_flye_polished	2	Flye	Nanopore (Polished)	Final	Yes	nano_flye_polished	PARMAL1	43573	98.059	43573	1	2	51760	518.04	59.38	44565	57.5833
flye_ont2_M4_polypolished	lib2_nano_flye_polished	2	Flye	Nanopore (Polished)	Final	Yes	nano_flye_polished	SRSM4	-	-	-	-	-	-	-	-	194454	41.1203
flye_ont2_M4_polypolished	lib2_nano_flye_polished	2	Flye	Nanopore (Polished)	Final	Yes	nano_flye_polished	VP1	11999	92.392	7496	4	10	59340	2916.12	67.41	70044	47.3388
flye_ont2_M4_polypolished	lib2_nano_flye_polished	2	Flye	Nanopore (Polished)	Final	Yes	nano_flye_polished	vB_EcoS_swan01	983	10.581	-	-	6	6200	613.8	24.55	50865	44.74
flye_ont2_M4_polypolished	lib2_nano_flye_polished	2	Flye	Nanopore (Polished)	Final	Yes	nano_flye_polished	vB_Eco_SLUR29	-	-	-	-	-	-	-	-	48466	44.7472
flye_ont2_M4_polypolished	lib2_nano_flye_polished	2	Flye	Nanopore (Polished)	Final	Yes	nano_flye_polished	vB_Eco_mar001J1	1248	15.98	-	-	3	4641	30.3	10.1	50343	44.3954
flye_ont2_M4_polypolished	lib2_nano_flye_polished	2	Flye	Nanopore (Polished)	Final	Yes	nano_flye_polished	vB_Eco_mar002J2	1021	17.844	-	-	8	6567	147	22.05	50343	44.3815
flye_ont2_M4_polypolished	lib2_nano_flye_polished	2	Flye	Nanopore (Polished)	Final	Yes	nano_flye_polished	vB_Eco_mar003J3	16502	85.659	6145	6	29	87095	19.58	35.53	115471	39.7754
flye_ont2_M4_polypolished	lib2_nano_flye_polished	2	Flye	Nanopore (Polished)	Final	Yes	nano_flye_polished	vB_Eco_mar005P1	-	-	-	-	-	-	-	-	167773	37.7236
flye_ont2_M4_polypolished	lib2_nano_flye_polished	2	Flye	Nanopore (Polished)	Final	Yes	nano_flye_polished	vB_VpaS_sm032	-	-	-	-	-	-	-	-	79660	45.6741
flye_ont2_M4_polypolished	lib2_nano_flye_polished	2	Flye	Nanopore (Polished)	Final	Yes	nano_flye_polished	vB_Vpa_sm033	193028	99.96	193028	1	6	314724	16.86	19.83	320253	43.2299
flye_ont2_M4_polypolished	lib2_nano_flye_polished	2	Flye	Nanopore (Polished)	Final	Yes	nano_flye_polished	Average	35399.2	58.5222	50886.2	3	8.125	68939.8	532.712	29.8562	88584.4	-
flye_ont2_polypolished	lib2_nano_flye_polished	2	Flye	Nanopore (Polished)	Prelim_and_supplementary	Yes	nano_flye_polished	CDMH1	-	-	-	-	-	-	-	-	54279	28.4456
flye_ont2_polypolished	lib2_nano_flye_polished	2	Flye	Nanopore (Polished)	Prelim_and_supplementary	Yes	nano_flye_polished	HP1	-	-	-	-	-	-	-	-	32355	40.0062
flye_ont2_polypolished	lib2_nano_flye_polished	2	Flye	Nanopore (Polished)	Prelim_and_supplementary	Yes	nano_flye_polished	KUW1	16756	39.873	6825	2	1	23582	0	0	44509	60.7608
flye_ont2_polypolished	lib2_nano_flye_polished	2	Flye	Nanopore (Polished)	Prelim_and_supplementary	Yes	nano_flye_polished	NC_001422	-	-	-	-	-	-	-	-	5386	44.7642
flye_ont2_polypolished	lib2_nano_flye_polished	2	Flye	Nanopore (Polished)	Prelim_and_supplementary	Yes	nano_flye_polished	PARMAL1	44001	99.019	44001	1	2	55268	0	3.63	44565	57.5833
flye_ont2_polypolished	lib2_nano_flye_polished	2	Flye	Nanopore (Polished)	Prelim_and_supplementary	Yes	nano_flye_polished	SRSM4	-	-	-	-	-	-	-	-	194454	41.1203
flye_ont2_polypolished	lib2_nano_flye_polished	2	Flye	Nanopore (Polished)	Prelim_and_supplementary	Yes	nano_flye_polished	VP1	11999	92.373	8546	4	12	64562	2871.97	64.2	70044	47.3388
flye_ont2_polypolished	lib2_nano_flye_polished	2	Flye	Nanopore (Polished)	Prelim_and_supplementary	Yes	nano_flye_polished	vB_EcoS_swan01	1218	13.591	-	-	2	1306	1178.57	164.45	50865	44.74
flye_ont2_polypolished	lib2_nano_flye_polished	2	Flye	Nanopore (Polished)	Prelim_and_supplementary	Yes	nano_flye_polished	vB_Eco_SLUR29	-	-	-	-	-	-	-	-	48466	44.7472
flye_ont2_polypolished	lib2_nano_flye_polished	2	Flye	Nanopore (Polished)	Prelim_and_supplementary	Yes	nano_flye_polished	vB_Eco_mar001J1	1013	15.611	-	-	10	10577	154.33	127.49	50343	44.3954
flye_ont2_polypolished	lib2_nano_flye_polished	2	Flye	Nanopore (Polished)	Prelim_and_supplementary	Yes	nano_flye_polished	vB_Eco_mar002J2	817	12.379	-	-	3	2506	12.96	12.96	50343	44.3815
flye_ont2_polypolished	lib2_nano_flye_polished	2	Flye	Nanopore (Polished)	Prelim_and_supplementary	Yes	nano_flye_polished	vB_Eco_mar003J3	16502	85.339	7127	6	33	99823	30.8	44.86	115471	39.7754
flye_ont2_polypolished	lib2_nano_flye_polished	2	Flye	Nanopore (Polished)	Prelim_and_supplementary	Yes	nano_flye_polished	vB_Eco_mar005P1	-	-	-	-	-	-	-	-	167773	37.7236
flye_ont2_polypolished	lib2_nano_flye_polished	2	Flye	Nanopore (Polished)	Prelim_and_supplementary	Yes	nano_flye_polished	vB_VpaS_sm032	-	-	-	-	-	-	-	-	79660	45.6741
flye_ont2_polypolished	lib2_nano_flye_polished	2	Flye	Nanopore (Polished)	Prelim_and_supplementary	Yes	nano_flye_polished	vB_Vpa_sm033	193023	99.96	193023	1	6	325706	0	1.45	320253	43.2299
flye_ont2_polypolished	lib2_nano_flye_polished	2	Flye	Nanopore (Polished)	Prelim_and_supplementary	Yes	nano_flye_polished	Average	35666.1	57.2681	51904.4	2.8	8.625	72916.2	531.079	52.38	88584.4	-
flye_ont3	lib3_nano_flye	3	Flye	Nanopore	Prelim_and_supplementary	No	nano_flye	CDMH1	-	-	-	-	-	-	-	-	54279	28.4456
flye_ont3	lib3_nano_flye	3	Flye	Nanopore	Prelim_and_supplementary	No	nano_flye	HP1	-	-	-	-	-	-	-	-	32355	40.0062
flye_ont3	lib3_nano_flye	3	Flye	Nanopore	Prelim_and_supplementary	No	nano_flye	KUW1	-	-	-	-	-	-	-	-	44509	60.7608
flye_ont3	lib3_nano_flye	3	Flye	Nanopore	Prelim_and_supplementary	No	nano_flye	NC_001422	-	-	-	-	-	-	-	-	5386	44.7642
flye_ont3	lib3_nano_flye	3	Flye	Nanopore	Prelim_and_supplementary	No	nano_flye	PARMAL1	44276	99.378	44276	1	4	57937	5.18	27.65	44565	57.5833
flye_ont3	lib3_nano_flye	3	Flye	Nanopore	Prelim_and_supplementary	No	nano_flye	SRSM4	-	-	-	-	-	-	-	-	194454	41.1203
flye_ont3	lib3_nano_flye	3	Flye	Nanopore	Prelim_and_supplementary	No	nano_flye	VP1	12379	92.028	7212	4	9	56436	2609.49	105.91	70044	47.3388
flye_ont3	lib3_nano_flye	3	Flye	Nanopore	Prelim_and_supplementary	No	nano_flye	vB_EcoS_swan01	1179	14.474	-	-	7	7358	1136.26	484.31	50865	44.74
flye_ont3	lib3_nano_flye	3	Flye	Nanopore	Prelim_and_supplementary	No	nano_flye	vB_Eco_SLUR29	-	-	-	-	-	-	-	-	48466	44.7472
flye_ont3	lib3_nano_flye	3	Flye	Nanopore	Prelim_and_supplementary	No	nano_flye	vB_Eco_mar001J1	1181	19.935	-	-	9	9553	516.07	289	50343	44.3954
flye_ont3	lib3_nano_flye	3	Flye	Nanopore	Prelim_and_supplementary	No	nano_flye	vB_Eco_mar002J2	989	18.555	-	-	7	7916	244.02	314.86	50343	44.3815
flye_ont3	lib3_nano_flye	3	Flye	Nanopore	Prelim_and_supplementary	No	nano_flye	vB_Eco_mar003J3	11278	92.264	3620	10	26	62696	5.86	87.23	115471	39.7754
flye_ont3	lib3_nano_flye	3	Flye	Nanopore	Prelim_and_supplementary	No	nano_flye	vB_Eco_mar005P1	-	-	-	-	-	-	-	-	167773	37.7236
flye_ont3	lib3_nano_flye	3	Flye	Nanopore	Prelim_and_supplementary	No	nano_flye	vB_VpaS_sm032	-	-	-	-	-	-	-	-	79660	45.6741
flye_ont3	lib3_nano_flye	3	Flye	Nanopore	Prelim_and_supplementary	No	nano_flye	vB_Vpa_sm033	241856	99.96	241856	1	2	334487	0.57	37.05	320253	43.2299
flye_ont3	lib3_nano_flye	3	Flye	Nanopore	Prelim_and_supplementary	No	nano_flye	Average	44734	62.3706	74241	4	9.14286	76626.1	645.35	192.287	88584.4	-
flye_ont3_M4	lib3_nano_flye	3	Flye	Nanopore	Final	No	nano_flye	CDMH1	-	-	-	-	-	-	-	-	54279	28.4456
flye_ont3_M4	lib3_nano_flye	3	Flye	Nanopore	Final	No	nano_flye	HP1	-	-	-	-	-	-	-	-	32355	40.0062
flye_ont3_M4	lib3_nano_flye	3	Flye	Nanopore	Final	No	nano_flye	KUW1	-	-	-	-	-	-	-	-	44509	60.7608
flye_ont3_M4	lib3_nano_flye	3	Flye	Nanopore	Final	No	nano_flye	NC_001422	-	-	-	-	-	-	-	-	5386	44.7642
flye_ont3_M4	lib3_nano_flye	3	Flye	Nanopore	Final	No	nano_flye	PARMAL1	44166	99.118	44166	1	3	53591	134.08	151.31	44565	57.5833
flye_ont3_M4	lib3_nano_flye	3	Flye	Nanopore	Final	No	nano_flye	SRSM4	-	-	-	-	-	-	-	-	194454	41.1203
flye_ont3_M4	lib3_nano_flye	3	Flye	Nanopore	Final	No	nano_flye	VP1	10415	92.046	7190	4	9	52194	2678.56	112.05	70044	47.3388
flye_ont3_M4	lib3_nano_flye	3	Flye	Nanopore	Final	No	nano_flye	vB_EcoS_swan01	958	11.998	-	-	5	4985	549.52	61.06	50865	44.74
flye_ont3_M4	lib3_nano_flye	3	Flye	Nanopore	Final	No	nano_flye	vB_Eco_SLUR29	645	1.391	-	-	1	1507	5711.61	0	48466	44.7472
flye_ont3_M4	lib3_nano_flye	3	Flye	Nanopore	Final	No	nano_flye	vB_Eco_mar001J1	1187	22.214	-	-	10	12847	485.5	61.46	50343	44.3954
flye_ont3_M4	lib3_nano_flye	3	Flye	Nanopore	Final	No	nano_flye	vB_Eco_mar002J2	1021	19.488	-	-	7	6025	159.89	58.91	50343	44.3815
flye_ont3_M4	lib3_nano_flye	3	Flye	Nanopore	Final	No	nano_flye	vB_Eco_mar003J3	11285	92.339	3308	10	23	58418	30.8	29.26	115471	39.7754
flye_ont3_M4	lib3_nano_flye	3	Flye	Nanopore	Final	No	nano_flye	vB_Eco_mar005P1	-	-	-	-	-	-	-	-	167773	37.7236
flye_ont3_M4	lib3_nano_flye	3	Flye	Nanopore	Final	No	nano_flye	vB_VpaS_sm032	-	-	-	-	-	-	-	-	79660	45.6741
flye_ont3_M4	lib3_nano_flye	3	Flye	Nanopore	Final	No	nano_flye	vB_Vpa_sm033	241908	99.96	241908	1	2	334587	68.67	38.18	320253	43.2299
flye_ont3_M4	lib3_nano_flye	3	Flye	Nanopore	Final	No	nano_flye	Average	38948.1	54.8192	74143	4	7.5	65519.2	1227.33	64.0288	88584.4	-
flye_ont3_M4_polypolished	lib3_nano_flye_polished	3	Flye	Nanopore (Polished)	Final	Yes	nano_flye_polished	CDMH1	-	-	-	-	-	-	-	-	54279	28.4456
flye_ont3_M4_polypolished	lib3_nano_flye_polished	3	Flye	Nanopore (Polished)	Final	Yes	nano_flye_polished	HP1	-	-	-	-	-	-	-	-	32355	40.0062
flye_ont3_M4_polypolished	lib3_nano_flye_polished	3	Flye	Nanopore (Polished)	Final	Yes	nano_flye_polished	KUW1	-	-	-	-	-	-	-	-	44509	60.7608
flye_ont3_M4_polypolished	lib3_nano_flye_polished	3	Flye	Nanopore (Polished)	Final	Yes	nano_flye_polished	NC_001422	-	-	-	-	-	-	-	-	5386	44.7642
flye_ont3_M4_polypolished	lib3_nano_flye_polished	3	Flye	Nanopore (Polished)	Final	Yes	nano_flye_polished	PARMAL1	44167	99.118	44167	1	3	53595	86.19	114.91	44565	57.5833
flye_ont3_M4_polypolished	lib3_nano_flye_polished	3	Flye	Nanopore (Polished)	Final	Yes	nano_flye_polished	SRSM4	-	-	-	-	-	-	-	-	194454	41.1203
flye_ont3_M4_polypolished	lib3_nano_flye_polished	3	Flye	Nanopore (Polished)	Final	Yes	nano_flye_polished	VP1	10415	92.046	7215	4	9	52194	2625.99	82.39	70044	47.3388
flye_ont3_M4_polypolished	lib3_nano_flye_polished	3	Flye	Nanopore (Polished)	Final	Yes	nano_flye_polished	vB_EcoS_swan01	958	11.998	-	-	5	4983	500.86	24.43	50865	44.74
flye_ont3_M4_polypolished	lib3_nano_flye_polished	3	Flye	Nanopore (Polished)	Final	Yes	nano_flye_polished	vB_Eco_SLUR29	645	1.391	-	-	1	1507	5711.61	0	48466	44.7472
flye_ont3_M4_polypolished	lib3_nano_flye_polished	3	Flye	Nanopore (Polished)	Final	Yes	nano_flye_polished	vB_Eco_mar001J1	1021	26.349	-	-	14	14351	330.24	5.24	50343	44.3954
flye_ont3_M4_polypolished	lib3_nano_flye_polished	3	Flye	Nanopore (Polished)	Final	Yes	nano_flye_polished	vB_Eco_mar002J2	1187	12.167	-	-	3	4521	210.46	44.31	50343	44.3815
flye_ont3_M4_polypolished	lib3_nano_flye_polished	3	Flye	Nanopore (Polished)	Final	Yes	nano_flye_polished	vB_Eco_mar003J3	11285	92.339	3308	10	23	58428	17.71	8.47	115471	39.7754
flye_ont3_M4_polypolished	lib3_nano_flye_polished	3	Flye	Nanopore (Polished)	Final	Yes	nano_flye_polished	vB_Eco_mar005P1	-	-	-	-	-	-	-	-	167773	37.7236
flye_ont3_M4_polypolished	lib3_nano_flye_polished	3	Flye	Nanopore (Polished)	Final	Yes	nano_flye_polished	vB_VpaS_sm032	-	-	-	-	-	-	-	-	79660	45.6741
flye_ont3_M4_polypolished	lib3_nano_flye_polished	3	Flye	Nanopore (Polished)	Final	Yes	nano_flye_polished	vB_Vpa_sm033	241455	99.96	241455	1	2	334591	20.83	9.7	320253	43.2299
flye_ont3_M4_polypolished	lib3_nano_flye_polished	3	Flye	Nanopore (Polished)	Final	Yes	nano_flye_polished	Average	38891.6	54.421	74036.2	4	7.5	65521.2	1187.99	36.1812	88584.4	-
flye_ont3_polypolished	lib3_nano_flye_polished	3	Flye	Nanopore (Polished)	Prelim_and_supplementary	Yes	nano_flye_polished	CDMH1	-	-	-	-	-	-	-	-	54279	28.4456
flye_ont3_polypolished	lib3_nano_flye_polished	3	Flye	Nanopore (Polished)	Prelim_and_supplementary	Yes	nano_flye_polished	HP1	-	-	-	-	-	-	-	-	32355	40.0062
flye_ont3_polypolished	lib3_nano_flye_polished	3	Flye	Nanopore (Polished)	Prelim_and_supplementary	Yes	nano_flye_polished	KUW1	-	-	-	-	-	-	-	-	44509	60.7608
flye_ont3_polypolished	lib3_nano_flye_polished	3	Flye	Nanopore (Polished)	Prelim_and_supplementary	Yes	nano_flye_polished	NC_001422	-	-	-	-	-	-	-	-	5386	44.7642
flye_ont3_polypolished	lib3_nano_flye_polished	3	Flye	Nanopore (Polished)	Prelim_and_supplementary	Yes	nano_flye_polished	PARMAL1	44283	99.378	44283	1	4	57951	1.73	5.18	44565	57.5833
flye_ont3_polypolished	lib3_nano_flye_polished	3	Flye	Nanopore (Polished)	Prelim_and_supplementary	Yes	nano_flye_polished	SRSM4	-	-	-	-	-	-	-	-	194454	41.1203
flye_ont3_polypolished	lib3_nano_flye_polished	3	Flye	Nanopore (Polished)	Prelim_and_supplementary	Yes	nano_flye_polished	VP1	12381	92.028	7214	4	9	56463	2605.1	62.51	70044	47.3388
flye_ont3_polypolished	lib3_nano_flye_polished	3	Flye	Nanopore (Polished)	Prelim_and_supplementary	Yes	nano_flye_polished	vB_EcoS_swan01	1182	14.151	-	-	6	6837	918.75	239.26	50865	44.74
flye_ont3_polypolished	lib3_nano_flye_polished	3	Flye	Nanopore (Polished)	Prelim_and_supplementary	Yes	nano_flye_polished	vB_Eco_SLUR29	908	1.878	-	-	1	1497	4535.15	302.34	48466	44.7472
flye_ont3_polypolished	lib3_nano_flye_polished	3	Flye	Nanopore (Polished)	Prelim_and_supplementary	Yes	nano_flye_polished	vB_Eco_mar001J1	1184	13.392	-	-	5	5956	569.68	122.08	50343	44.3954
flye_ont3_polypolished	lib3_nano_flye_polished	3	Flye	Nanopore (Polished)	Prelim_and_supplementary	Yes	nano_flye_polished	vB_Eco_mar002J2	990	25.412	-	-	11	11544	225.61	95.88	50343	44.3815
flye_ont3_polypolished	lib3_nano_flye_polished	3	Flye	Nanopore (Polished)	Prelim_and_supplementary	Yes	nano_flye_polished	vB_Eco_mar003J3	11285	92.264	3622	10	26	62744	0.73	5.86	115471	39.7754
flye_ont3_polypolished	lib3_nano_flye_polished	3	Flye	Nanopore (Polished)	Prelim_and_supplementary	Yes	nano_flye_polished	vB_Eco_mar005P1	-	-	-	-	-	-	-	-	167773	37.7236
flye_ont3_polypolished	lib3_nano_flye_polished	3	Flye	Nanopore (Polished)	Prelim_and_supplementary	Yes	nano_flye_polished	vB_VpaS_sm032	-	-	-	-	-	-	-	-	79660	45.6741
flye_ont3_polypolished	lib3_nano_flye_polished	3	Flye	Nanopore (Polished)	Prelim_and_supplementary	Yes	nano_flye_polished	vB_Vpa_sm033	241969	99.96	241969	1	2	334649	0	0.57	320253	43.2299
flye_ont3_polypolished	lib3_nano_flye_polished	3	Flye	Nanopore (Polished)	Prelim_and_supplementary	Yes	nano_flye_polished	Average	39272.8	54.8079	74272	4	8	67205.1	1107.09	104.21	88584.4	-
flye_ont_all	all_nano_flye	Pooled	Flye	Nanopore	Prelim_and_supplementary	No	nano_flye	CDMH1	-	-	-	-	-	-	-	-	54279	28.4456
flye_ont_all	all_nano_flye	Pooled	Flye	Nanopore	Prelim_and_supplementary	No	nano_flye	HP1	-	-	-	-	-	-	-	-	32355	40.0062
flye_ont_all	all_nano_flye	Pooled	Flye	Nanopore	Prelim_and_supplementary	No	nano_flye	KUW1	-	-	-	-	-	-	-	-	44509	60.7608
flye_ont_all	all_nano_flye	Pooled	Flye	Nanopore	Prelim_and_supplementary	No	nano_flye	NC_001422	-	-	-	-	-	-	-	-	5386	44.7642
flye_ont_all	all_nano_flye	Pooled	Flye	Nanopore	Prelim_and_supplementary	No	nano_flye	PARMAL1	42820	97.119	42820	1	2	51925	0	59.84	44565	57.5833
flye_ont_all	all_nano_flye	Pooled	Flye	Nanopore	Prelim_and_supplementary	No	nano_flye	SRSM4	-	-	-	-	-	-	-	-	194454	41.1203
flye_ont_all	all_nano_flye	Pooled	Flye	Nanopore	Prelim_and_supplementary	No	nano_flye	VP1	24261	67.957	5653	3	5	52237	2572.51	129.89	70044	47.3388
flye_ont_all	all_nano_flye	Pooled	Flye	Nanopore	Prelim_and_supplementary	No	nano_flye	vB_EcoS_swan01	2023	19.343	-	-	6	6562	473.47	208.88	50865	44.74
flye_ont_all	all_nano_flye	Pooled	Flye	Nanopore	Prelim_and_supplementary	No	nano_flye	vB_Eco_SLUR29	-	-	-	-	-	-	-	-	48466	44.7472
flye_ont_all	all_nano_flye	Pooled	Flye	Nanopore	Prelim_and_supplementary	No	nano_flye	vB_Eco_mar001J1	2837	43.075	557	26	18	14880	200.02	270.79	50343	44.3954
flye_ont_all	all_nano_flye	Pooled	Flye	Nanopore	Prelim_and_supplementary	No	nano_flye	vB_Eco_mar002J2	4547	41.613	613	20	12	11960	293.45	345.42	50343	44.3815
flye_ont_all	all_nano_flye	Pooled	Flye	Nanopore	Prelim_and_supplementary	No	nano_flye	vB_Eco_mar003J3	1513	38.653	225	84	29	28540	65.6	201.84	115471	39.7754
flye_ont_all	all_nano_flye	Pooled	Flye	Nanopore	Prelim_and_supplementary	No	nano_flye	vB_Eco_mar005P1	-	-	-	-	-	-	-	-	167773	37.7236
flye_ont_all	all_nano_flye	Pooled	Flye	Nanopore	Prelim_and_supplementary	No	nano_flye	vB_VpaS_sm032	-	-	-	-	-	-	-	-	79660	45.6741
flye_ont_all	all_nano_flye	Pooled	Flye	Nanopore	Prelim_and_supplementary	No	nano_flye	vB_Vpa_sm033	243274	99.681	243274	1	27	377538	7.54	75.42	320253	43.2299
flye_ont_all	all_nano_flye	Pooled	Flye	Nanopore	Prelim_and_supplementary	No	nano_flye	Average	45896.4	58.2059	48857	22.5	14.1429	77663.1	516.084	184.583	88584.4	-
flye_ont_all_M4	all_nano_flye	Pooled	Flye	Nanopore	Final	No	nano_flye	CDMH1	-	-	-	-	-	-	-	-	54279	28.4456
flye_ont_all_M4	all_nano_flye	Pooled	Flye	Nanopore	Final	No	nano_flye	HP1	-	-	-	-	-	-	-	-	32355	40.0062
flye_ont_all_M4	all_nano_flye	Pooled	Flye	Nanopore	Final	No	nano_flye	KUW1	-	-	-	-	-	-	-	-	44509	60.7608
flye_ont_all_M4	all_nano_flye	Pooled	Flye	Nanopore	Final	No	nano_flye	NC_001422	-	-	-	-	-	-	-	-	5386	44.7642
flye_ont_all_M4	all_nano_flye	Pooled	Flye	Nanopore	Final	No	nano_flye	PARMAL1	42670	96.991	42670	1	2	49866	10.1	131.27	44565	57.5833
flye_ont_all_M4	all_nano_flye	Pooled	Flye	Nanopore	Final	No	nano_flye	SRSM4	-	-	-	-	-	-	-	-	194454	41.1203
flye_ont_all_M4	all_nano_flye	Pooled	Flye	Nanopore	Final	No	nano_flye	VP1	23948	68.613	5667	3	6	50011	2709.68	173.8	70044	47.3388
flye_ont_all_M4	all_nano_flye	Pooled	Flye	Nanopore	Final	No	nano_flye	vB_EcoS_swan01	2026	23.442	-	-	9	8050	248.76	62.19	50865	44.74
flye_ont_all_M4	all_nano_flye	Pooled	Flye	Nanopore	Final	No	nano_flye	vB_Eco_SLUR29	605	1.242	-	-	0	0	3636.36	165.29	48466	44.7472
flye_ont_all_M4	all_nano_flye	Pooled	Flye	Nanopore	Final	No	nano_flye	vB_Eco_mar001J1	2257	37.83	651	22	12	11509	297.72	148.86	50343	44.3954
flye_ont_all_M4	all_nano_flye	Pooled	Flye	Nanopore	Final	No	nano_flye	vB_Eco_mar002J2	4558	43.724	512	24	17	15791	261.85	100.21	50343	44.3815
flye_ont_all_M4	all_nano_flye	Pooled	Flye	Nanopore	Final	No	nano_flye	vB_Eco_mar003J3	1558	39.384	304	79	30	29662	37.71	22.95	115471	39.7754
flye_ont_all_M4	all_nano_flye	Pooled	Flye	Nanopore	Final	No	nano_flye	vB_Eco_mar005P1	-	-	-	-	-	-	-	-	167773	37.7236
flye_ont_all_M4	all_nano_flye	Pooled	Flye	Nanopore	Final	No	nano_flye	vB_VpaS_sm032	-	-	-	-	-	-	-	-	79660	45.6741
flye_ont_all_M4	all_nano_flye	Pooled	Flye	Nanopore	Final	No	nano_flye	vB_Vpa_sm033	243464	99.683	243464	1	22	365879	16.61	32.95	320253	43.2299
flye_ont_all_M4	all_nano_flye	Pooled	Flye	Nanopore	Final	No	nano_flye	Average	40135.8	51.3636	48878	21.6667	12.25	66346	902.349	104.69	88584.4	-
flye_ont_all_M4_polypolished	all_nano_flye_polished	Pooled	Flye	Nanopore (Polished)	Final	Yes	nano_flye_polished	CDMH1	-	-	-	-	-	-	-	-	54279	28.4456
flye_ont_all_M4_polypolished	all_nano_flye_polished	Pooled	Flye	Nanopore (Polished)	Final	Yes	nano_flye_polished	HP1	-	-	-	-	-	-	-	-	32355	40.0062
flye_ont_all_M4_polypolished	all_nano_flye_polished	Pooled	Flye	Nanopore (Polished)	Final	Yes	nano_flye_polished	KUW1	-	-	-	-	-	-	-	-	44509	60.7608
flye_ont_all_M4_polypolished	all_nano_flye_polished	Pooled	Flye	Nanopore (Polished)	Final	Yes	nano_flye_polished	NC_001422	-	-	-	-	-	-	-	-	5386	44.7642
flye_ont_all_M4_polypolished	all_nano_flye_polished	Pooled	Flye	Nanopore (Polished)	Final	Yes	nano_flye_polished	PARMAL1	42683	96.991	42683	1	2	49883	10.09	88.83	44565	57.5833
flye_ont_all_M4_polypolished	all_nano_flye_polished	Pooled	Flye	Nanopore (Polished)	Final	Yes	nano_flye_polished	SRSM4	-	-	-	-	-	-	-	-	194454	41.1203
flye_ont_all_M4_polypolished	all_nano_flye_polished	Pooled	Flye	Nanopore (Polished)	Final	Yes	nano_flye_polished	VP1	23976	68.615	5667	3	6	50045	2642.38	102.58	70044	47.3388
flye_ont_all_M4_polypolished	all_nano_flye_polished	Pooled	Flye	Nanopore (Polished)	Final	Yes	nano_flye_polished	vB_EcoS_swan01	2026	23.454	-	-	9	8047	152.66	22.62	50865	44.74
flye_ont_all_M4_polypolished	all_nano_flye_polished	Pooled	Flye	Nanopore (Polished)	Final	Yes	nano_flye_polished	vB_Eco_SLUR29	602	1.242	-	-	0	0	3654.49	0	48466	44.7472
flye_ont_all_M4_polypolished	all_nano_flye_polished	Pooled	Flye	Nanopore (Polished)	Final	Yes	nano_flye_polished	vB_Eco_mar001J1	4558	46.505	682	20	14	12121	65.46	19.92	50343	44.3954
flye_ont_all_M4_polypolished	all_nano_flye_polished	Pooled	Flye	Nanopore (Polished)	Final	Yes	nano_flye_polished	vB_Eco_mar002J2	2845	40.351	441	26	15	15195	270.65	69.4	50343	44.3815
flye_ont_all_M4_polypolished	all_nano_flye_polished	Pooled	Flye	Nanopore (Polished)	Final	Yes	nano_flye_polished	vB_Eco_mar003J3	1558	39.387	304	79	30	29671	1.64	4.92	115471	39.7754
flye_ont_all_M4_polypolished	all_nano_flye_polished	Pooled	Flye	Nanopore (Polished)	Final	Yes	nano_flye_polished	vB_Eco_mar005P1	-	-	-	-	-	-	-	-	167773	37.7236
flye_ont_all_M4_polypolished	all_nano_flye_polished	Pooled	Flye	Nanopore (Polished)	Final	Yes	nano_flye_polished	vB_VpaS_sm032	-	-	-	-	-	-	-	-	79660	45.6741
flye_ont_all_M4_polypolished	all_nano_flye_polished	Pooled	Flye	Nanopore (Polished)	Final	Yes	nano_flye_polished	vB_Vpa_sm033	243469	99.684	243469	1	22	365940	2.95	9.64	320253	43.2299
flye_ont_all_M4_polypolished	all_nano_flye_polished	Pooled	Flye	Nanopore (Polished)	Final	Yes	nano_flye_polished	Average	40214.6	52.0286	48874.3	21.6667	12.25	66362.8	850.04	39.7388	88584.4	-
flye_ont_all_polypolished	all_nano_flye_polished	Pooled	Flye	Nanopore (Polished)	Prelim_and_supplementary	Yes	nano_flye_polished	CDMH1	-	-	-	-	-	-	-	-	54279	28.4456
flye_ont_all_polypolished	all_nano_flye_polished	Pooled	Flye	Nanopore (Polished)	Prelim_and_supplementary	Yes	nano_flye_polished	HP1	-	-	-	-	-	-	-	-	32355	40.0062
flye_ont_all_polypolished	all_nano_flye_polished	Pooled	Flye	Nanopore (Polished)	Prelim_and_supplementary	Yes	nano_flye_polished	KUW1	-	-	-	-	-	-	-	-	44509	60.7608
flye_ont_all_polypolished	all_nano_flye_polished	Pooled	Flye	Nanopore (Polished)	Prelim_and_supplementary	Yes	nano_flye_polished	NC_001422	-	-	-	-	-	-	-	-	5386	44.7642
flye_ont_all_polypolished	all_nano_flye_polished	Pooled	Flye	Nanopore (Polished)	Prelim_and_supplementary	Yes	nano_flye_polished	PARMAL1	42836	97.119	42836	1	2	51945	0	5.79	44565	57.5833
flye_ont_all_polypolished	all_nano_flye_polished	Pooled	Flye	Nanopore (Polished)	Prelim_and_supplementary	Yes	nano_flye_polished	SRSM4	-	-	-	-	-	-	-	-	194454	41.1203
flye_ont_all_polypolished	all_nano_flye_polished	Pooled	Flye	Nanopore (Polished)	Prelim_and_supplementary	Yes	nano_flye_polished	VP1	24276	68.006	5661	3	5	52292	2576.31	58.52	70044	47.3388
flye_ont_all_polypolished	all_nano_flye_polished	Pooled	Flye	Nanopore (Polished)	Prelim_and_supplementary	Yes	nano_flye_polished	vB_EcoS_swan01	2025	19.371	-	-	6	6570	396.03	62.53	50865	44.74
flye_ont_all_polypolished	all_nano_flye_polished	Pooled	Flye	Nanopore (Polished)	Prelim_and_supplementary	Yes	nano_flye_polished	vB_Eco_SLUR29	-	-	-	-	-	-	-	-	48466	44.7472
flye_ont_all_polypolished	all_nano_flye_polished	Pooled	Flye	Nanopore (Polished)	Prelim_and_supplementary	Yes	nano_flye_polished	vB_Eco_mar001J1	4557	48.978	815	17	17	14965	214.25	92.18	50343	44.3954
flye_ont_all_polypolished	all_nano_flye_polished	Pooled	Flye	Nanopore (Polished)	Prelim_and_supplementary	Yes	nano_flye_polished	vB_Eco_mar002J2	2241	35.111	87	38	13	11929	197.57	185.71	50343	44.3815
flye_ont_all_polypolished	all_nano_flye_polished	Pooled	Flye	Nanopore (Polished)	Prelim_and_supplementary	Yes	nano_flye_polished	vB_Eco_mar003J3	1520	38.712	226	84	29	28567	30.21	48.66	115471	39.7754
flye_ont_all_polypolished	all_nano_flye_polished	Pooled	Flye	Nanopore (Polished)	Prelim_and_supplementary	Yes	nano_flye_polished	vB_Eco_mar005P1	-	-	-	-	-	-	-	-	167773	37.7236
flye_ont_all_polypolished	all_nano_flye_polished	Pooled	Flye	Nanopore (Polished)	Prelim_and_supplementary	Yes	nano_flye_polished	vB_VpaS_sm032	-	-	-	-	-	-	-	-	79660	45.6741
flye_ont_all_polypolished	all_nano_flye_polished	Pooled	Flye	Nanopore (Polished)	Prelim_and_supplementary	Yes	nano_flye_polished	vB_Vpa_sm033	243463	99.681	243463	1	27	377811	3.38	10.65	320253	43.2299
flye_ont_all_polypolished	all_nano_flye_polished	Pooled	Flye	Nanopore (Polished)	Prelim_and_supplementary	Yes	nano_flye_polished	Average	45845.4	58.1397	48848	24	14.1429	77725.6	488.25	66.2914	88584.4	-
pac_1_rb	lib1_pac_wtdbg2	1	wtdbg2	PacBio	Final	No	pac_wtdbg2	CDMH1	-	-	-	-	-	-	-	-	54279	28.4456
pac_1_rb	lib1_pac_wtdbg2	1	wtdbg2	PacBio	Final	No	pac_wtdbg2	HP1	-	-	-	-	-	-	-	-	32355	40.0062
pac_1_rb	lib1_pac_wtdbg2	1	wtdbg2	PacBio	Final	No	pac_wtdbg2	KUW1	2512	6.787	-	-	1	5430	20.13	40.26	44509	60.7608
pac_1_rb	lib1_pac_wtdbg2	1	wtdbg2	PacBio	Final	No	pac_wtdbg2	NC_001422	-	-	-	-	-	-	-	-	5386	44.7642
pac_1_rb	lib1_pac_wtdbg2	1	wtdbg2	PacBio	Final	No	pac_wtdbg2	PARMAL1	9641	71.498	5627	3	15	65835	96.37	366.9	44565	57.5833
pac_1_rb	lib1_pac_wtdbg2	1	wtdbg2	PacBio	Final	No	pac_wtdbg2	SRSM4	-	-	-	-	-	-	-	-	194454	41.1203
pac_1_rb	lib1_pac_wtdbg2	1	wtdbg2	PacBio	Final	No	pac_wtdbg2	VP1	6832	81.747	4291	7	63	174614	3205.01	548.04	70044	47.3388
pac_1_rb	lib1_pac_wtdbg2	1	wtdbg2	PacBio	Final	No	pac_wtdbg2	vB_EcoS_swan01	4972	72.742	3736	6	80	216389	987.87	511.7	50865	44.74
pac_1_rb	lib1_pac_wtdbg2	1	wtdbg2	PacBio	Final	No	pac_wtdbg2	vB_Eco_SLUR29	2054	4.224	-	-	2	7843	3376.82	172.68	48466	44.7472
pac_1_rb	lib1_pac_wtdbg2	1	wtdbg2	PacBio	Final	No	pac_wtdbg2	vB_Eco_mar001J1	4192	72.92	3587	7	77	200409	897.82	493.06	50343	44.3954
pac_1_rb	lib1_pac_wtdbg2	1	wtdbg2	PacBio	Final	No	pac_wtdbg2	vB_Eco_mar002J2	8906	84.337	4038	4	81	199091	1293.93	581.79	50343	44.3815
pac_1_rb	lib1_pac_wtdbg2	1	wtdbg2	PacBio	Final	No	pac_wtdbg2	vB_Eco_mar003J3	8490	87.275	4626	10	147	399458	178.06	341.88	115471	39.7754
pac_1_rb	lib1_pac_wtdbg2	1	wtdbg2	PacBio	Final	No	pac_wtdbg2	vB_Eco_mar005P1	-	-	-	-	-	-	-	-	167773	37.7236
pac_1_rb	lib1_pac_wtdbg2	1	wtdbg2	PacBio	Final	No	pac_wtdbg2	vB_VpaS_sm032	-	-	-	-	-	-	-	-	79660	45.6741
pac_1_rb	lib1_pac_wtdbg2	1	wtdbg2	PacBio	Final	No	pac_wtdbg2	vB_Vpa_sm033	11415	90.382	5417	23	314	1051805	145.38	366.09	320253	43.2299
pac_1_rb	lib1_pac_wtdbg2	1	wtdbg2	PacBio	Final	No	pac_wtdbg2	Average	6557.11	63.5458	4474.57	8.57143	86.6667	257875	1133.49	380.267	88584.4	-
pac_1_rb_polypolished	lib1_pac_wtdbg2_polished	1	wtdbg2	PacBio (Polished)	Final	Yes	pac_wtdbg2_polished	CDMH1	-	-	-	-	-	-	-	-	54279	28.4456
pac_1_rb_polypolished	lib1_pac_wtdbg2_polished	1	wtdbg2	PacBio (Polished)	Final	Yes	pac_wtdbg2_polished	HP1	-	-	-	-	-	-	-	-	32355	40.0062
pac_1_rb_polypolished	lib1_pac_wtdbg2_polished	1	wtdbg2	PacBio (Polished)	Final	Yes	pac_wtdbg2_polished	KUW1	2512	6.787	-	-	1	5430	20.13	40.26	44509	60.7608
pac_1_rb_polypolished	lib1_pac_wtdbg2_polished	1	wtdbg2	PacBio (Polished)	Final	Yes	pac_wtdbg2_polished	NC_001422	-	-	-	-	-	-	-	-	5386	44.7642
pac_1_rb_polypolished	lib1_pac_wtdbg2_polished	1	wtdbg2	PacBio (Polished)	Final	Yes	pac_wtdbg2_polished	PARMAL1	9638	71.498	5628	3	15	65784	57.54	187.84	44565	57.5833
pac_1_rb_polypolished	lib1_pac_wtdbg2_polished	1	wtdbg2	PacBio (Polished)	Final	Yes	pac_wtdbg2_polished	SRSM4	-	-	-	-	-	-	-	-	194454	41.1203
pac_1_rb_polypolished	lib1_pac_wtdbg2_polished	1	wtdbg2	PacBio (Polished)	Final	Yes	pac_wtdbg2_polished	VP1	6830	81.749	4312	7	63	174434	3085.5	253.94	70044	47.3388
pac_1_rb_polypolished	lib1_pac_wtdbg2_polished	1	wtdbg2	PacBio (Polished)	Final	Yes	pac_wtdbg2_polished	vB_EcoS_swan01	4973	68.296	3734	6	75	208971	816.01	209.2	50865	44.74
pac_1_rb_polypolished	lib1_pac_wtdbg2_polished	1	wtdbg2	PacBio (Polished)	Final	Yes	pac_wtdbg2_polished	vB_Eco_SLUR29	2050	4.224	-	-	2	7838	3264.84	96.02	48466	44.7472
pac_1_rb_polypolished	lib1_pac_wtdbg2_polished	1	wtdbg2	PacBio (Polished)	Final	Yes	pac_wtdbg2_polished	vB_Eco_mar001J1	6304	79.471	3485	6	75	178072	1020.6	291.25	50343	44.3954
pac_1_rb_polypolished	lib1_pac_wtdbg2_polished	1	wtdbg2	PacBio (Polished)	Final	Yes	pac_wtdbg2_polished	vB_Eco_mar002J2	8851	91.383	3978	5	100	259102	1097.25	245.26	50343	44.3815
pac_1_rb_polypolished	lib1_pac_wtdbg2_polished	1	wtdbg2	PacBio (Polished)	Final	Yes	pac_wtdbg2_polished	vB_Eco_mar003J3	8465	87.275	4620	10	147	399147	43	109.01	115471	39.7754
pac_1_rb_polypolished	lib1_pac_wtdbg2_polished	1	wtdbg2	PacBio (Polished)	Final	Yes	pac_wtdbg2_polished	vB_Eco_mar005P1	-	-	-	-	-	-	-	-	167773	37.7236
pac_1_rb_polypolished	lib1_pac_wtdbg2_polished	1	wtdbg2	PacBio (Polished)	Final	Yes	pac_wtdbg2_polished	vB_VpaS_sm032	-	-	-	-	-	-	-	-	79660	45.6741
pac_1_rb_polypolished	lib1_pac_wtdbg2_polished	1	wtdbg2	PacBio (Polished)	Final	Yes	pac_wtdbg2_polished	vB_Vpa_sm033	11415	90.382	5417	23	314	1051353	42.03	178.37	320253	43.2299
pac_1_rb_polypolished	lib1_pac_wtdbg2_polished	1	wtdbg2	PacBio (Polished)	Final	Yes	pac_wtdbg2_polished	Average	6782	64.5628	4453.43	8.57143	88	261126	1049.66	179.017	88584.4	-
pac_2_rb	lib2_pac_wtdbg2	2	wtdbg2	PacBio	Final	No	pac_wtdbg2	CDMH1	-	-	-	-	-	-	-	-	54279	28.4456
pac_2_rb	lib2_pac_wtdbg2	2	wtdbg2	PacBio	Final	No	pac_wtdbg2	HP1	-	-	-	-	-	-	-	-	32355	40.0062
pac_2_rb	lib2_pac_wtdbg2	2	wtdbg2	PacBio	Final	No	pac_wtdbg2	KUW1	2963	17.68	-	-	5	14488	33.76	25.32	44509	60.7608
pac_2_rb	lib2_pac_wtdbg2	2	wtdbg2	PacBio	Final	No	pac_wtdbg2	NC_001422	-	-	-	-	-	-	-	-	5386	44.7642
pac_2_rb	lib2_pac_wtdbg2	2	wtdbg2	PacBio	Final	No	pac_wtdbg2	PARMAL1	7366	73.76	4923	4	24	88992	151.21	330.85	44565	57.5833
pac_2_rb	lib2_pac_wtdbg2	2	wtdbg2	PacBio	Final	No	pac_wtdbg2	SRSM4	-	-	-	-	-	-	-	-	194454	41.1203
pac_2_rb	lib2_pac_wtdbg2	2	wtdbg2	PacBio	Final	No	pac_wtdbg2	VP1	9577	90.87	4833	6	61	220341	3351.48	392.31	70044	47.3388
pac_2_rb	lib2_pac_wtdbg2	2	wtdbg2	PacBio	Final	No	pac_wtdbg2	vB_EcoS_swan01	6136	96.288	4460	5	139	349372	1389.79	720.24	50865	44.74
pac_2_rb	lib2_pac_wtdbg2	2	wtdbg2	PacBio	Final	No	pac_wtdbg2	vB_Eco_SLUR29	1195	1.925	-	-	5	7281	1185.07	1512.86	48466	44.7472
pac_2_rb	lib2_pac_wtdbg2	2	wtdbg2	PacBio	Final	No	pac_wtdbg2	vB_Eco_mar001J1	7118	88.408	5254	5	120	330943	777.26	536.25	50343	44.3954
pac_2_rb	lib2_pac_wtdbg2	2	wtdbg2	PacBio	Final	No	pac_wtdbg2	vB_Eco_mar002J2	6622	84.969	4917	5	103	282135	855.22	654.81	50343	44.3815
pac_2_rb	lib2_pac_wtdbg2	2	wtdbg2	PacBio	Final	No	pac_wtdbg2	vB_Eco_mar003J3	10537	80.116	4176	11	127	336467	207.77	460.64	115471	39.7754
pac_2_rb	lib2_pac_wtdbg2	2	wtdbg2	PacBio	Final	No	pac_wtdbg2	vB_Eco_mar005P1	-	-	-	-	-	-	-	-	167773	37.7236
pac_2_rb	lib2_pac_wtdbg2	2	wtdbg2	PacBio	Final	No	pac_wtdbg2	vB_VpaS_sm032	-	-	-	-	-	-	-	-	79660	45.6741
pac_2_rb	lib2_pac_wtdbg2	2	wtdbg2	PacBio	Final	No	pac_wtdbg2	vB_Vpa_sm033	15011	88.248	5232	21	311	963019	166.38	368.81	320253	43.2299
pac_2_rb	lib2_pac_wtdbg2	2	wtdbg2	PacBio	Final	No	pac_wtdbg2	Average	7391.67	69.1404	4827.86	8.14286	99.4444	288115	901.993	555.788	88584.4	-
pac_2_rb_polypolished	lib2_pac_wtdbg2_polished	2	wtdbg2	PacBio (Polished)	Final	Yes	pac_wtdbg2_polished	CDMH1	-	-	-	-	-	-	-	-	54279	28.4456
pac_2_rb_polypolished	lib2_pac_wtdbg2_polished	2	wtdbg2	PacBio (Polished)	Final	Yes	pac_wtdbg2_polished	HP1	-	-	-	-	-	-	-	-	32355	40.0062
pac_2_rb_polypolished	lib2_pac_wtdbg2_polished	2	wtdbg2	PacBio (Polished)	Final	Yes	pac_wtdbg2_polished	KUW1	2962	17.68	-	-	5	14485	8.44	8.44	44509	60.7608
pac_2_rb_polypolished	lib2_pac_wtdbg2_polished	2	wtdbg2	PacBio (Polished)	Final	Yes	pac_wtdbg2_polished	NC_001422	-	-	-	-	-	-	-	-	5386	44.7642
pac_2_rb_polypolished	lib2_pac_wtdbg2_polished	2	wtdbg2	PacBio (Polished)	Final	Yes	pac_wtdbg2_polished	PARMAL1	7330	73.76	4921	4	24	88924	21.61	169.48	44565	57.5833
pac_2_rb_polypolished	lib2_pac_wtdbg2_polished	2	wtdbg2	PacBio (Polished)	Final	Yes	pac_wtdbg2_polished	SRSM4	-	-	-	-	-	-	-	-	194454	41.1203
pac_2_rb_polypolished	lib2_pac_wtdbg2_polished	2	wtdbg2	PacBio (Polished)	Final	Yes	pac_wtdbg2_polished	VP1	9579	90.901	4831	6	61	220245	3270.46	148.3	70044	47.3388
pac_2_rb_polypolished	lib2_pac_wtdbg2_polished	2	wtdbg2	PacBio (Polished)	Final	Yes	pac_wtdbg2_polished	vB_EcoS_swan01	6142	96.288	4460	5	139	349115	1178.85	497.64	50865	44.74
pac_2_rb_polypolished	lib2_pac_wtdbg2_polished	2	wtdbg2	PacBio (Polished)	Final	Yes	pac_wtdbg2_polished	vB_Eco_SLUR29	2164	9.648	-	-	5	7277	3521.44	963.13	48466	44.7472
pac_2_rb_polypolished	lib2_pac_wtdbg2_polished	2	wtdbg2	PacBio (Polished)	Final	Yes	pac_wtdbg2_polished	vB_Eco_mar001J1	7118	88.997	5265	5	115	325788	742.07	421.04	50343	44.3954
pac_2_rb_polypolished	lib2_pac_wtdbg2_polished	2	wtdbg2	PacBio (Polished)	Final	Yes	pac_wtdbg2_polished	vB_Eco_mar002J2	6104	82.879	3516	7	95	233839	656.31	348.35	50343	44.3815
pac_2_rb_polypolished	lib2_pac_wtdbg2_polished	2	wtdbg2	PacBio (Polished)	Final	Yes	pac_wtdbg2_polished	vB_Eco_mar003J3	10523	80.177	4175	11	127	336300	67.99	218.8	115471	39.7754
pac_2_rb_polypolished	lib2_pac_wtdbg2_polished	2	wtdbg2	PacBio (Polished)	Final	Yes	pac_wtdbg2_polished	vB_Eco_mar005P1	-	-	-	-	-	-	-	-	167773	37.7236
pac_2_rb_polypolished	lib2_pac_wtdbg2_polished	2	wtdbg2	PacBio (Polished)	Final	Yes	pac_wtdbg2_polished	vB_VpaS_sm032	-	-	-	-	-	-	-	-	79660	45.6741
pac_2_rb_polypolished	lib2_pac_wtdbg2_polished	2	wtdbg2	PacBio (Polished)	Final	Yes	pac_wtdbg2_polished	vB_Vpa_sm033	15004	88.254	5217	21	311	962395	51.59	143.15	320253	43.2299
pac_2_rb_polypolished	lib2_pac_wtdbg2_polished	2	wtdbg2	PacBio (Polished)	Final	Yes	pac_wtdbg2_polished	Average	7436.22	69.8427	4626.43	8.42857	98	282041	1057.64	324.259	88584.4	-
pac_3_rb	lib3_pac_wtdbg2	3	wtdbg2	PacBio	Final	No	pac_wtdbg2	CDMH1	-	-	-	-	-	-	-	-	54279	28.4456
pac_3_rb	lib3_pac_wtdbg2	3	wtdbg2	PacBio	Final	No	pac_wtdbg2	HP1	-	-	-	-	-	-	-	-	32355	40.0062
pac_3_rb	lib3_pac_wtdbg2	3	wtdbg2	PacBio	Final	No	pac_wtdbg2	KUW1	5115	44.256	2711	6	7	37528	211.46	230.98	44509	60.7608
pac_3_rb	lib3_pac_wtdbg2	3	wtdbg2	PacBio	Final	No	pac_wtdbg2	NC_001422	-	-	-	-	-	-	-	-	5386	44.7642
pac_3_rb	lib3_pac_wtdbg2	3	wtdbg2	PacBio	Final	No	pac_wtdbg2	PARMAL1	10538	88.186	7870	3	28	126477	119.58	286.81	44565	57.5833
pac_3_rb	lib3_pac_wtdbg2	3	wtdbg2	PacBio	Final	No	pac_wtdbg2	SRSM4	-	-	-	-	-	-	-	-	194454	41.1203
pac_3_rb	lib3_pac_wtdbg2	3	wtdbg2	PacBio	Final	No	pac_wtdbg2	VP1	6881	64.347	3353	8	59	169280	2960.8	433.96	70044	47.3388
pac_3_rb	lib3_pac_wtdbg2	3	wtdbg2	PacBio	Final	No	pac_wtdbg2	vB_EcoS_swan01	7430	85.735	6315	4	101	308144	851.37	776.4	50865	44.74
pac_3_rb	lib3_pac_wtdbg2	3	wtdbg2	PacBio	Final	No	pac_wtdbg2	vB_Eco_SLUR29	-	-	-	-	-	-	-	-	48466	44.7472
pac_3_rb	lib3_pac_wtdbg2	3	wtdbg2	PacBio	Final	No	pac_wtdbg2	vB_Eco_mar001J1	8669	69.273	3468	5	59	148424	1315.72	805.01	50343	44.3954
pac_3_rb	lib3_pac_wtdbg2	3	wtdbg2	PacBio	Final	No	pac_wtdbg2	vB_Eco_mar002J2	9346	80.097	4246	5	84	258511	1227.87	647.52	50343	44.3815
pac_3_rb	lib3_pac_wtdbg2	3	wtdbg2	PacBio	Final	No	pac_wtdbg2	vB_Eco_mar003J3	6481	83.586	4143	12	136	399165	176.4	384.52	115471	39.7754
pac_3_rb	lib3_pac_wtdbg2	3	wtdbg2	PacBio	Final	No	pac_wtdbg2	vB_Eco_mar005P1	-	-	-	-	-	-	-	-	167773	37.7236
pac_3_rb	lib3_pac_wtdbg2	3	wtdbg2	PacBio	Final	No	pac_wtdbg2	vB_VpaS_sm032	-	-	-	-	-	-	-	-	79660	45.6741
pac_3_rb	lib3_pac_wtdbg2	3	wtdbg2	PacBio	Final	No	pac_wtdbg2	vB_Vpa_sm033	9816	81.55	4633	27	324	955223	174.52	435.91	320253	43.2299
pac_3_rb	lib3_pac_wtdbg2	3	wtdbg2	PacBio	Final	No	pac_wtdbg2	Average	8034.5	74.6287	4592.38	8.75	99.75	300344	879.715	500.139	88584.4	-
pac_3_rb_polypolished	lib3_pac_wtdbg2_polished	3	wtdbg2	PacBio (Polished)	Final	Yes	pac_wtdbg2_polished	CDMH1	-	-	-	-	-	-	-	-	54279	28.4456
pac_3_rb_polypolished	lib3_pac_wtdbg2_polished	3	wtdbg2	PacBio (Polished)	Final	Yes	pac_wtdbg2_polished	HP1	-	-	-	-	-	-	-	-	32355	40.0062
pac_3_rb_polypolished	lib3_pac_wtdbg2_polished	3	wtdbg2	PacBio (Polished)	Final	Yes	pac_wtdbg2_polished	KUW1	5114	44.256	2708	6	7	37495	58.62	113.98	44509	60.7608
pac_3_rb_polypolished	lib3_pac_wtdbg2_polished	3	wtdbg2	PacBio (Polished)	Final	Yes	pac_wtdbg2_polished	NC_001422	-	-	-	-	-	-	-	-	5386	44.7642
pac_3_rb_polypolished	lib3_pac_wtdbg2_polished	3	wtdbg2	PacBio (Polished)	Final	Yes	pac_wtdbg2_polished	PARMAL1	10542	88.186	7820	3	28	126379	16.48	102.33	44565	57.5833
pac_3_rb_polypolished	lib3_pac_wtdbg2_polished	3	wtdbg2	PacBio (Polished)	Final	Yes	pac_wtdbg2_polished	SRSM4	-	-	-	-	-	-	-	-	194454	41.1203
pac_3_rb_polypolished	lib3_pac_wtdbg2_polished	3	wtdbg2	PacBio (Polished)	Final	Yes	pac_wtdbg2_polished	VP1	6880	65.086	3351	8	61	184693	2990.98	217.01	70044	47.3388
pac_3_rb_polypolished	lib3_pac_wtdbg2_polished	3	wtdbg2	PacBio (Polished)	Final	Yes	pac_wtdbg2_polished	vB_EcoS_swan01	7432	85.735	6265	4	101	307998	657.94	504.7	50865	44.74
pac_3_rb_polypolished	lib3_pac_wtdbg2_polished	3	wtdbg2	PacBio (Polished)	Final	Yes	pac_wtdbg2_polished	vB_Eco_SLUR29	-	-	-	-	-	-	-	-	48466	44.7472
pac_3_rb_polypolished	lib3_pac_wtdbg2_polished	3	wtdbg2	PacBio (Polished)	Final	Yes	pac_wtdbg2_polished	vB_Eco_mar001J1	9353	85.954	5491	4	73	223605	1314.96	468.72	50343	44.3954
pac_3_rb_polypolished	lib3_pac_wtdbg2_polished	3	wtdbg2	PacBio (Polished)	Final	Yes	pac_wtdbg2_polished	vB_Eco_mar002J2	5491	68.846	3192	6	75	195353	919.03	467.88	50343	44.3815
pac_3_rb_polypolished	lib3_pac_wtdbg2_polished	3	wtdbg2	PacBio (Polished)	Final	Yes	pac_wtdbg2_polished	vB_Eco_mar003J3	6476	83.594	4132	12	136	399030	41.59	140.63	115471	39.7754
pac_3_rb_polypolished	lib3_pac_wtdbg2_polished	3	wtdbg2	PacBio (Polished)	Final	Yes	pac_wtdbg2_polished	vB_Eco_mar005P1	-	-	-	-	-	-	-	-	167773	37.7236
pac_3_rb_polypolished	lib3_pac_wtdbg2_polished	3	wtdbg2	PacBio (Polished)	Final	Yes	pac_wtdbg2_polished	vB_VpaS_sm032	-	-	-	-	-	-	-	-	79660	45.6741
pac_3_rb_polypolished	lib3_pac_wtdbg2_polished	3	wtdbg2	PacBio (Polished)	Final	Yes	pac_wtdbg2_polished	vB_Vpa_sm033	9789	81.554	4626	27	324	954458	69.46	191.58	320253	43.2299
pac_3_rb_polypolished	lib3_pac_wtdbg2_polished	3	wtdbg2	PacBio (Polished)	Final	Yes	pac_wtdbg2_polished	Average	7634.62	75.4014	4698.12	8.75	100.625	303626	758.633	275.854	88584.4	-
pac_all_rb	all_pac_wtdbg2	Pooled	wtdbg2	PacBio	Final	No	pac_wtdbg2	CDMH1	-	-	-	-	-	-	-	-	54279	28.4456
pac_all_rb	all_pac_wtdbg2	Pooled	wtdbg2	PacBio	Final	No	pac_wtdbg2	HP1	-	-	-	-	-	-	-	-	32355	40.0062
pac_all_rb	all_pac_wtdbg2	Pooled	wtdbg2	PacBio	Final	No	pac_wtdbg2	KUW1	5969	82.976	4326	5	21	96511	170.44	391.07	44509	60.7608
pac_all_rb	all_pac_wtdbg2	Pooled	wtdbg2	PacBio	Final	No	pac_wtdbg2	NC_001422	-	-	-	-	-	-	-	-	5386	44.7642
pac_all_rb	all_pac_wtdbg2	Pooled	wtdbg2	PacBio	Final	No	pac_wtdbg2	PARMAL1	8141	84.286	6951	3	32	118592	344.53	608.55	44565	57.5833
pac_all_rb	all_pac_wtdbg2	Pooled	wtdbg2	PacBio	Final	No	pac_wtdbg2	SRSM4	-	-	-	-	-	-	-	-	194454	41.1203
pac_all_rb	all_pac_wtdbg2	Pooled	wtdbg2	PacBio	Final	No	pac_wtdbg2	VP1	5534	85.529	4144	8	96	247156	3167.93	379.85	70044	47.3388
pac_all_rb	all_pac_wtdbg2	Pooled	wtdbg2	PacBio	Final	No	pac_wtdbg2	vB_EcoS_swan01	9623	99.766	5814	4	227	553485	1227.33	750.2	50865	44.74
pac_all_rb	all_pac_wtdbg2	Pooled	wtdbg2	PacBio	Final	No	pac_wtdbg2	vB_Eco_SLUR29	1477	3.543	-	-	7	12496	2980.49	2753.27	48466	44.7472
pac_all_rb	all_pac_wtdbg2	Pooled	wtdbg2	PacBio	Final	No	pac_wtdbg2	vB_Eco_mar001J1	8236	98.047	5185	4	192	500579	1184.39	847.25	50343	44.3954
pac_all_rb	all_pac_wtdbg2	Pooled	wtdbg2	PacBio	Final	No	pac_wtdbg2	vB_Eco_mar002J2	5788	87.919	4546	5	144	334146	1141.89	686.89	50343	44.3815
pac_all_rb	all_pac_wtdbg2	Pooled	wtdbg2	PacBio	Final	No	pac_wtdbg2	vB_Eco_mar003J3	12544	96.267	5057	9	354	926760	282.08	596.53	115471	39.7754
pac_all_rb	all_pac_wtdbg2	Pooled	wtdbg2	PacBio	Final	No	pac_wtdbg2	vB_Eco_mar005P1	-	-	-	-	-	-	-	-	167773	37.7236
pac_all_rb	all_pac_wtdbg2	Pooled	wtdbg2	PacBio	Final	No	pac_wtdbg2	vB_VpaS_sm032	-	-	-	-	-	-	-	-	79660	45.6741
pac_all_rb	all_pac_wtdbg2	Pooled	wtdbg2	PacBio	Final	No	pac_wtdbg2	vB_Vpa_sm033	9934	84.494	5477	23	292	953976	200.17	357.25	320253	43.2299
pac_all_rb	all_pac_wtdbg2	Pooled	wtdbg2	PacBio	Final	No	pac_wtdbg2	Average	7471.78	80.3141	5187.5	7.625	151.667	415967	1188.81	818.984	88584.4	-
pac_all_rb_polypolished	all_pac_wtdbg2_polished	Pooled	wtdbg2	PacBio (Polished)	Final	Yes	pac_wtdbg2_polished	CDMH1	-	-	-	-	-	-	-	-	54279	28.4456
pac_all_rb_polypolished	all_pac_wtdbg2_polished	Pooled	wtdbg2	PacBio (Polished)	Final	Yes	pac_wtdbg2_polished	HP1	-	-	-	-	-	-	-	-	32355	40.0062
pac_all_rb_polypolished	all_pac_wtdbg2_polished	Pooled	wtdbg2	PacBio (Polished)	Final	Yes	pac_wtdbg2_polished	KUW1	5965	82.976	4322	5	21	96474	59.56	225.4	44509	60.7608
pac_all_rb_polypolished	all_pac_wtdbg2_polished	Pooled	wtdbg2	PacBio (Polished)	Final	Yes	pac_wtdbg2_polished	NC_001422	-	-	-	-	-	-	-	-	5386	44.7642
pac_all_rb_polypolished	all_pac_wtdbg2_polished	Pooled	wtdbg2	PacBio (Polished)	Final	Yes	pac_wtdbg2_polished	PARMAL1	8169	84.387	6944	3	32	118507	184.48	413.91	44565	57.5833
pac_all_rb_polypolished	all_pac_wtdbg2_polished	Pooled	wtdbg2	PacBio (Polished)	Final	Yes	pac_wtdbg2_polished	SRSM4	-	-	-	-	-	-	-	-	194454	41.1203
pac_all_rb_polypolished	all_pac_wtdbg2_polished	Pooled	wtdbg2	PacBio (Polished)	Final	Yes	pac_wtdbg2_polished	VP1	5536	85.561	4143	8	96	247073	3054.47	137.96	70044	47.3388
pac_all_rb_polypolished	all_pac_wtdbg2_polished	Pooled	wtdbg2	PacBio (Polished)	Final	Yes	pac_wtdbg2_polished	vB_EcoS_swan01	9625	99.766	5809	4	230	556250	1016.6	546.66	50865	44.74
pac_all_rb_polypolished	all_pac_wtdbg2_polished	Pooled	wtdbg2	PacBio (Polished)	Final	Yes	pac_wtdbg2_polished	vB_Eco_SLUR29	1362	3.543	-	-	7	12514	2475.31	2245.37	48466	44.7472
pac_all_rb_polypolished	all_pac_wtdbg2_polished	Pooled	wtdbg2	PacBio (Polished)	Final	Yes	pac_wtdbg2_polished	vB_Eco_mar001J1	8240	82.828	4402	5	150	354605	968.39	557.42	50343	44.3954
pac_all_rb_polypolished	all_pac_wtdbg2_polished	Pooled	wtdbg2	PacBio (Polished)	Final	Yes	pac_wtdbg2_polished	vB_Eco_mar002J2	5787	91.685	4729	5	177	443231	916.99	594.8	50343	44.3815
pac_all_rb_polypolished	all_pac_wtdbg2_polished	Pooled	wtdbg2	PacBio (Polished)	Final	Yes	pac_wtdbg2_polished	vB_Eco_mar003J3	12539	96.274	5014	9	355	926147	86.11	318.98	115471	39.7754
pac_all_rb_polypolished	all_pac_wtdbg2_polished	Pooled	wtdbg2	PacBio (Polished)	Final	Yes	pac_wtdbg2_polished	vB_Eco_mar005P1	-	-	-	-	-	-	-	-	167773	37.7236
pac_all_rb_polypolished	all_pac_wtdbg2_polished	Pooled	wtdbg2	PacBio (Polished)	Final	Yes	pac_wtdbg2_polished	vB_VpaS_sm032	-	-	-	-	-	-	-	-	79660	45.6741
pac_all_rb_polypolished	all_pac_wtdbg2_polished	Pooled	wtdbg2	PacBio (Polished)	Final	Yes	pac_wtdbg2_polished	vB_Vpa_sm033	9922	84.465	5481	23	292	953068	24.55	97.74	320253	43.2299
pac_all_rb_polypolished	all_pac_wtdbg2_polished	Pooled	wtdbg2	PacBio (Polished)	Final	Yes	pac_wtdbg2_polished	Average	7460.56	79.0539	5105.5	7.75	151.111	411985	976.273	570.916	88584.4	-
uni_hybrid1	lib1_ill_nano_unicycler	1	Unicycler	Nanopore + Illumina	Final	Yes	ill_nano_unicycler	CDMH1	-	-	-	-	-	-	-	-	54279	28.4456
uni_hybrid1	lib1_ill_nano_unicycler	1	Unicycler	Nanopore + Illumina	Final	Yes	ill_nano_unicycler	HP1	-	-	-	-	-	-	-	-	32355	40.0062
uni_hybrid1	lib1_ill_nano_unicycler	1	Unicycler	Nanopore + Illumina	Final	Yes	ill_nano_unicycler	KUW1	43830	98.474	43830	1	0	0	0	2.28	44509	60.7608
uni_hybrid1	lib1_ill_nano_unicycler	1	Unicycler	Nanopore + Illumina	Final	Yes	ill_nano_unicycler	NC_001422	-	-	-	-	-	-	-	-	5386	44.7642
uni_hybrid1	lib1_ill_nano_unicycler	1	Unicycler	Nanopore + Illumina	Final	Yes	ill_nano_unicycler	PARMAL1	44438	99.715	44438	1	0	0	0	2.25	44565	57.5833
uni_hybrid1	lib1_ill_nano_unicycler	1	Unicycler	Nanopore + Illumina	Final	Yes	ill_nano_unicycler	SRSM4	-	-	-	-	-	-	-	-	194454	41.1203
uni_hybrid1	lib1_ill_nano_unicycler	1	Unicycler	Nanopore + Illumina	Final	Yes	ill_nano_unicycler	VP1	68999	98.297	68999	1	1	74960	3113.09	94.2	70044	47.3388
uni_hybrid1	lib1_ill_nano_unicycler	1	Unicycler	Nanopore + Illumina	Final	Yes	ill_nano_unicycler	vB_EcoS_swan01	50457	99.198	50457	1	0	0	67.38	1.98	50865	44.74
uni_hybrid1	lib1_ill_nano_unicycler	1	Unicycler	Nanopore + Illumina	Final	Yes	ill_nano_unicycler	vB_Eco_SLUR29	-	-	-	-	-	-	-	-	48466	44.7472
uni_hybrid1	lib1_ill_nano_unicycler	1	Unicycler	Nanopore + Illumina	Final	Yes	ill_nano_unicycler	vB_Eco_mar001J1	50216	99.748	50216	1	0	0	0	1.99	50343	44.3954
uni_hybrid1	lib1_ill_nano_unicycler	1	Unicycler	Nanopore + Illumina	Final	Yes	ill_nano_unicycler	vB_Eco_mar002J2	-	-	-	-	-	-	-	-	50343	44.3815
uni_hybrid1	lib1_ill_nano_unicycler	1	Unicycler	Nanopore + Illumina	Final	Yes	ill_nano_unicycler	vB_Eco_mar003J3	115344	99.89	115344	1	0	0	0	0.87	115471	39.7754
uni_hybrid1	lib1_ill_nano_unicycler	1	Unicycler	Nanopore + Illumina	Final	Yes	ill_nano_unicycler	vB_Eco_mar005P1	-	-	-	-	-	-	-	-	167773	37.7236
uni_hybrid1	lib1_ill_nano_unicycler	1	Unicycler	Nanopore + Illumina	Final	Yes	ill_nano_unicycler	vB_VpaS_sm032	-	-	-	-	-	-	-	-	79660	45.6741
uni_hybrid1	lib1_ill_nano_unicycler	1	Unicycler	Nanopore + Illumina	Final	Yes	ill_nano_unicycler	vB_Vpa_sm033	320126	99.96	320126	1	0	0	0	0.31	320253	43.2299
uni_hybrid1	lib1_ill_nano_unicycler	1	Unicycler	Nanopore + Illumina	Final	Yes	ill_nano_unicycler	Average	99058.6	99.326	99058.6	1	0.142857	10708.6	454.353	14.84	88584.4	-
uni_hybrid1_polypolished	lib1_ill_nano_unicycler_polished	1	Unicycler	Nanopore + Illumina (Polished)	Prelim_and_supplementary	Yes	ill_nano_unicycler_polished	CDMH1	-	-	-	-	-	-	-	-	54279	28.4456
uni_hybrid1_polypolished	lib1_ill_nano_unicycler_polished	1	Unicycler	Nanopore + Illumina (Polished)	Prelim_and_supplementary	Yes	ill_nano_unicycler_polished	HP1	-	-	-	-	-	-	-	-	32355	40.0062
uni_hybrid1_polypolished	lib1_ill_nano_unicycler_polished	1	Unicycler	Nanopore + Illumina (Polished)	Prelim_and_supplementary	Yes	ill_nano_unicycler_polished	KUW1	43830	98.474	43830	1	0	0	0	2.28	44509	60.7608
uni_hybrid1_polypolished	lib1_ill_nano_unicycler_polished	1	Unicycler	Nanopore + Illumina (Polished)	Prelim_and_supplementary	Yes	ill_nano_unicycler_polished	NC_001422	-	-	-	-	-	-	-	-	5386	44.7642
uni_hybrid1_polypolished	lib1_ill_nano_unicycler_polished	1	Unicycler	Nanopore + Illumina (Polished)	Prelim_and_supplementary	Yes	ill_nano_unicycler_polished	PARMAL1	44438	99.715	44438	1	0	0	0	2.25	44565	57.5833
uni_hybrid1_polypolished	lib1_ill_nano_unicycler_polished	1	Unicycler	Nanopore + Illumina (Polished)	Prelim_and_supplementary	Yes	ill_nano_unicycler_polished	SRSM4	-	-	-	-	-	-	-	-	194454	41.1203
uni_hybrid1_polypolished	lib1_ill_nano_unicycler_polished	1	Unicycler	Nanopore + Illumina (Polished)	Prelim_and_supplementary	Yes	ill_nano_unicycler_polished	VP1	68999	98.297	68999	1	1	74960	3113.09	94.2	70044	47.3388
uni_hybrid1_polypolished	lib1_ill_nano_unicycler_polished	1	Unicycler	Nanopore + Illumina (Polished)	Prelim_and_supplementary	Yes	ill_nano_unicycler_polished	vB_EcoS_swan01	50457	99.198	50457	1	0	0	67.38	1.98	50865	44.74
uni_hybrid1_polypolished	lib1_ill_nano_unicycler_polished	1	Unicycler	Nanopore + Illumina (Polished)	Prelim_and_supplementary	Yes	ill_nano_unicycler_polished	vB_Eco_SLUR29	-	-	-	-	-	-	-	-	48466	44.7472
uni_hybrid1_polypolished	lib1_ill_nano_unicycler_polished	1	Unicycler	Nanopore + Illumina (Polished)	Prelim_and_supplementary	Yes	ill_nano_unicycler_polished	vB_Eco_mar001J1	50216	99.748	50216	1	0	0	0	1.99	50343	44.3954
uni_hybrid1_polypolished	lib1_ill_nano_unicycler_polished	1	Unicycler	Nanopore + Illumina (Polished)	Prelim_and_supplementary	Yes	ill_nano_unicycler_polished	vB_Eco_mar002J2	-	-	-	-	-	-	-	-	50343	44.3815
uni_hybrid1_polypolished	lib1_ill_nano_unicycler_polished	1	Unicycler	Nanopore + Illumina (Polished)	Prelim_and_supplementary	Yes	ill_nano_unicycler_polished	vB_Eco_mar003J3	115344	99.89	115344	1	0	0	0	0.87	115471	39.7754
uni_hybrid1_polypolished	lib1_ill_nano_unicycler_polished	1	Unicycler	Nanopore + Illumina (Polished)	Prelim_and_supplementary	Yes	ill_nano_unicycler_polished	vB_Eco_mar005P1	-	-	-	-	-	-	-	-	167773	37.7236
uni_hybrid1_polypolished	lib1_ill_nano_unicycler_polished	1	Unicycler	Nanopore + Illumina (Polished)	Prelim_and_supplementary	Yes	ill_nano_unicycler_polished	vB_VpaS_sm032	-	-	-	-	-	-	-	-	79660	45.6741
uni_hybrid1_polypolished	lib1_ill_nano_unicycler_polished	1	Unicycler	Nanopore + Illumina (Polished)	Prelim_and_supplementary	Yes	ill_nano_unicycler_polished	vB_Vpa_sm033	320126	99.96	320126	1	0	0	0	0.31	320253	43.2299
uni_hybrid1_polypolished	lib1_ill_nano_unicycler_polished	1	Unicycler	Nanopore + Illumina (Polished)	Prelim_and_supplementary	Yes	ill_nano_unicycler_polished	Average	99058.6	99.326	99058.6	1	0.142857	10708.6	454.353	14.84	88584.4	-
uni_hybrid2	lib2_ill_nano_unicycler	2	Unicycler	Nanopore + Illumina	Final	Yes	ill_nano_unicycler	CDMH1	-	-	-	-	-	-	-	-	54279	28.4456
uni_hybrid2	lib2_ill_nano_unicycler	2	Unicycler	Nanopore + Illumina	Final	Yes	ill_nano_unicycler	HP1	-	-	-	-	-	-	-	-	32355	40.0062
uni_hybrid2	lib2_ill_nano_unicycler	2	Unicycler	Nanopore + Illumina	Final	Yes	ill_nano_unicycler	KUW1	44382	99.715	44382	1	0	0	0	2.25	44509	60.7608
uni_hybrid2	lib2_ill_nano_unicycler	2	Unicycler	Nanopore + Illumina	Final	Yes	ill_nano_unicycler	NC_001422	-	-	-	-	-	-	-	-	5386	44.7642
uni_hybrid2	lib2_ill_nano_unicycler	2	Unicycler	Nanopore + Illumina	Final	Yes	ill_nano_unicycler	PARMAL1	44439	99.715	44439	1	0	0	0	4.5	44565	57.5833
uni_hybrid2	lib2_ill_nano_unicycler	2	Unicycler	Nanopore + Illumina	Final	Yes	ill_nano_unicycler	SRSM4	-	-	-	-	-	-	-	-	194454	41.1203
uni_hybrid2	lib2_ill_nano_unicycler	2	Unicycler	Nanopore + Illumina	Final	Yes	ill_nano_unicycler	VP1	68807	98.204	68807	1	1	74960	3120.32	94.47	70044	47.3388
uni_hybrid2	lib2_ill_nano_unicycler	2	Unicycler	Nanopore + Illumina	Final	Yes	ill_nano_unicycler	vB_EcoS_swan01	50717	99.709	50717	1	0	0	45.35	0	50865	44.74
uni_hybrid2	lib2_ill_nano_unicycler	2	Unicycler	Nanopore + Illumina	Final	Yes	ill_nano_unicycler	vB_Eco_SLUR29	-	-	-	-	-	-	-	-	48466	44.7472
uni_hybrid2	lib2_ill_nano_unicycler	2	Unicycler	Nanopore + Illumina	Final	Yes	ill_nano_unicycler	vB_Eco_mar001J1	50216	99.748	50216	1	0	0	0	1.99	50343	44.3954
uni_hybrid2	lib2_ill_nano_unicycler	2	Unicycler	Nanopore + Illumina	Final	Yes	ill_nano_unicycler	vB_Eco_mar002J2	-	-	-	-	-	-	-	-	50343	44.3815
uni_hybrid2	lib2_ill_nano_unicycler	2	Unicycler	Nanopore + Illumina	Final	Yes	ill_nano_unicycler	vB_Eco_mar003J3	115344	99.89	115344	1	0	0	0	0.87	115471	39.7754
uni_hybrid2	lib2_ill_nano_unicycler	2	Unicycler	Nanopore + Illumina	Final	Yes	ill_nano_unicycler	vB_Eco_mar005P1	175	0.104	-	-	0	0	2857.14	0	167773	37.7236
uni_hybrid2	lib2_ill_nano_unicycler	2	Unicycler	Nanopore + Illumina	Final	Yes	ill_nano_unicycler	vB_VpaS_sm032	-	-	-	-	-	-	-	-	79660	45.6741
uni_hybrid2	lib2_ill_nano_unicycler	2	Unicycler	Nanopore + Illumina	Final	Yes	ill_nano_unicycler	vB_Vpa_sm033	320126	99.96	320126	1	0	0	0	0.31	320253	43.2299
uni_hybrid2	lib2_ill_nano_unicycler	2	Unicycler	Nanopore + Illumina	Final	Yes	ill_nano_unicycler	Average	86775.8	87.1306	99147.3	1	0.125	9370	752.851	13.0488	88584.4	-
uni_hybrid2_polypolished	lib2_ill_nano_unicycler_polished	2	Unicycler	Nanopore + Illumina (Polished)	Prelim_and_supplementary	Yes	ill_nano_unicycler_polished	CDMH1	-	-	-	-	-	-	-	-	54279	28.4456
uni_hybrid2_polypolished	lib2_ill_nano_unicycler_polished	2	Unicycler	Nanopore + Illumina (Polished)	Prelim_and_supplementary	Yes	ill_nano_unicycler_polished	HP1	-	-	-	-	-	-	-	-	32355	40.0062
uni_hybrid2_polypolished	lib2_ill_nano_unicycler_polished	2	Unicycler	Nanopore + Illumina (Polished)	Prelim_and_supplementary	Yes	ill_nano_unicycler_polished	KUW1	44382	99.715	44382	1	0	0	0	2.25	44509	60.7608
uni_hybrid2_polypolished	lib2_ill_nano_unicycler_polished	2	Unicycler	Nanopore + Illumina (Polished)	Prelim_and_supplementary	Yes	ill_nano_unicycler_polished	NC_001422	-	-	-	-	-	-	-	-	5386	44.7642
uni_hybrid2_polypolished	lib2_ill_nano_unicycler_polished	2	Unicycler	Nanopore + Illumina (Polished)	Prelim_and_supplementary	Yes	ill_nano_unicycler_polished	PARMAL1	44439	99.715	44439	1	0	0	0	4.5	44565	57.5833
uni_hybrid2_polypolished	lib2_ill_nano_unicycler_polished	2	Unicycler	Nanopore + Illumina (Polished)	Prelim_and_supplementary	Yes	ill_nano_unicycler_polished	SRSM4	-	-	-	-	-	-	-	-	194454	41.1203
uni_hybrid2_polypolished	lib2_ill_nano_unicycler_polished	2	Unicycler	Nanopore + Illumina (Polished)	Prelim_and_supplementary	Yes	ill_nano_unicycler_polished	VP1	68807	98.204	68807	1	1	74960	3120.32	94.47	70044	47.3388
uni_hybrid2_polypolished	lib2_ill_nano_unicycler_polished	2	Unicycler	Nanopore + Illumina (Polished)	Prelim_and_supplementary	Yes	ill_nano_unicycler_polished	vB_EcoS_swan01	50717	99.709	50717	1	0	0	45.35	0	50865	44.74
uni_hybrid2_polypolished	lib2_ill_nano_unicycler_polished	2	Unicycler	Nanopore + Illumina (Polished)	Prelim_and_supplementary	Yes	ill_nano_unicycler_polished	vB_Eco_SLUR29	-	-	-	-	-	-	-	-	48466	44.7472
uni_hybrid2_polypolished	lib2_ill_nano_unicycler_polished	2	Unicycler	Nanopore + Illumina (Polished)	Prelim_and_supplementary	Yes	ill_nano_unicycler_polished	vB_Eco_mar001J1	50216	99.748	50216	1	0	0	0	1.99	50343	44.3954
uni_hybrid2_polypolished	lib2_ill_nano_unicycler_polished	2	Unicycler	Nanopore + Illumina (Polished)	Prelim_and_supplementary	Yes	ill_nano_unicycler_polished	vB_Eco_mar002J2	-	-	-	-	-	-	-	-	50343	44.3815
uni_hybrid2_polypolished	lib2_ill_nano_unicycler_polished	2	Unicycler	Nanopore + Illumina (Polished)	Prelim_and_supplementary	Yes	ill_nano_unicycler_polished	vB_Eco_mar003J3	115344	99.89	115344	1	0	0	0	0.87	115471	39.7754
uni_hybrid2_polypolished	lib2_ill_nano_unicycler_polished	2	Unicycler	Nanopore + Illumina (Polished)	Prelim_and_supplementary	Yes	ill_nano_unicycler_polished	vB_Eco_mar005P1	175	0.104	-	-	0	0	2857.14	0	167773	37.7236
uni_hybrid2_polypolished	lib2_ill_nano_unicycler_polished	2	Unicycler	Nanopore + Illumina (Polished)	Prelim_and_supplementary	Yes	ill_nano_unicycler_polished	vB_VpaS_sm032	-	-	-	-	-	-	-	-	79660	45.6741
uni_hybrid2_polypolished	lib2_ill_nano_unicycler_polished	2	Unicycler	Nanopore + Illumina (Polished)	Prelim_and_supplementary	Yes	ill_nano_unicycler_polished	vB_Vpa_sm033	320126	99.96	320126	1	0	0	0	0.31	320253	43.2299
uni_hybrid2_polypolished	lib2_ill_nano_unicycler_polished	2	Unicycler	Nanopore + Illumina (Polished)	Prelim_and_supplementary	Yes	ill_nano_unicycler_polished	Average	86775.8	87.1306	99147.3	1	0.125	9370	752.851	13.0488	88584.4	-
uni_hybrid3	lib3_ill_nano_unicycler	3	Unicycler	Nanopore + Illumina	Final	Yes	ill_nano_unicycler	CDMH1	-	-	-	-	-	-	-	-	54279	28.4456
uni_hybrid3	lib3_ill_nano_unicycler	3	Unicycler	Nanopore + Illumina	Final	Yes	ill_nano_unicycler	HP1	-	-	-	-	-	-	-	-	32355	40.0062
uni_hybrid3	lib3_ill_nano_unicycler	3	Unicycler	Nanopore + Illumina	Final	Yes	ill_nano_unicycler	KUW1	-	-	-	-	-	-	-	-	44509	60.7608
uni_hybrid3	lib3_ill_nano_unicycler	3	Unicycler	Nanopore + Illumina	Final	Yes	ill_nano_unicycler	NC_001422	-	-	-	-	-	-	-	-	5386	44.7642
uni_hybrid3	lib3_ill_nano_unicycler	3	Unicycler	Nanopore + Illumina	Final	Yes	ill_nano_unicycler	PARMAL1	44437	99.713	44437	1	0	0	0	2.25	44565	57.5833
uni_hybrid3	lib3_ill_nano_unicycler	3	Unicycler	Nanopore + Illumina	Final	Yes	ill_nano_unicycler	SRSM4	-	-	-	-	-	-	-	-	194454	41.1203
uni_hybrid3	lib3_ill_nano_unicycler	3	Unicycler	Nanopore + Illumina	Final	Yes	ill_nano_unicycler	VP1	68982	98.273	68982	1	1	74960	3109.51	94.23	70044	47.3388
uni_hybrid3	lib3_ill_nano_unicycler	3	Unicycler	Nanopore + Illumina	Final	Yes	ill_nano_unicycler	vB_EcoS_swan01	21569	74.035	13624	2	0	0	167.3	0	50865	44.74
uni_hybrid3	lib3_ill_nano_unicycler	3	Unicycler	Nanopore + Illumina	Final	Yes	ill_nano_unicycler	vB_Eco_SLUR29	-	-	-	-	-	-	-	-	48466	44.7472
uni_hybrid3	lib3_ill_nano_unicycler	3	Unicycler	Nanopore + Illumina	Final	Yes	ill_nano_unicycler	vB_Eco_mar001J1	1614	4.277	-	-	1	3086	0	516.92	50343	44.3954
uni_hybrid3	lib3_ill_nano_unicycler	3	Unicycler	Nanopore + Illumina	Final	Yes	ill_nano_unicycler	vB_Eco_mar002J2	33824	72.085	33824	1	0	0	5.51	0	50343	44.3815
uni_hybrid3	lib3_ill_nano_unicycler	3	Unicycler	Nanopore + Illumina	Final	Yes	ill_nano_unicycler	vB_Eco_mar003J3	115344	99.89	115344	1	0	0	0	0.87	115471	39.7754
uni_hybrid3	lib3_ill_nano_unicycler	3	Unicycler	Nanopore + Illumina	Final	Yes	ill_nano_unicycler	vB_Eco_mar005P1	-	-	-	-	-	-	-	-	167773	37.7236
uni_hybrid3	lib3_ill_nano_unicycler	3	Unicycler	Nanopore + Illumina	Final	Yes	ill_nano_unicycler	vB_VpaS_sm032	-	-	-	-	-	-	-	-	79660	45.6741
uni_hybrid3	lib3_ill_nano_unicycler	3	Unicycler	Nanopore + Illumina	Final	Yes	ill_nano_unicycler	vB_Vpa_sm033	320126	99.96	320126	1	0	0	0	0.31	320253	43.2299
uni_hybrid3	lib3_ill_nano_unicycler	3	Unicycler	Nanopore + Illumina	Final	Yes	ill_nano_unicycler	Average	86556.6	78.319	99389.5	1.16667	0.285714	11149.4	468.903	87.7971	88584.4	-
uni_hybrid3_polypolished	lib3_ill_nano_unicycler_polished	3	Unicycler	Nanopore + Illumina (Polished)	Prelim_and_supplementary	Yes	ill_nano_unicycler_polished	CDMH1	-	-	-	-	-	-	-	-	54279	28.4456
uni_hybrid3_polypolished	lib3_ill_nano_unicycler_polished	3	Unicycler	Nanopore + Illumina (Polished)	Prelim_and_supplementary	Yes	ill_nano_unicycler_polished	HP1	-	-	-	-	-	-	-	-	32355	40.0062
uni_hybrid3_polypolished	lib3_ill_nano_unicycler_polished	3	Unicycler	Nanopore + Illumina (Polished)	Prelim_and_supplementary	Yes	ill_nano_unicycler_polished	KUW1	-	-	-	-	-	-	-	-	44509	60.7608
uni_hybrid3_polypolished	lib3_ill_nano_unicycler_polished	3	Unicycler	Nanopore + Illumina (Polished)	Prelim_and_supplementary	Yes	ill_nano_unicycler_polished	NC_001422	-	-	-	-	-	-	-	-	5386	44.7642
uni_hybrid3_polypolished	lib3_ill_nano_unicycler_polished	3	Unicycler	Nanopore + Illumina (Polished)	Prelim_and_supplementary	Yes	ill_nano_unicycler_polished	PARMAL1	44437	99.713	44437	1	0	0	0	2.25	44565	57.5833
uni_hybrid3_polypolished	lib3_ill_nano_unicycler_polished	3	Unicycler	Nanopore + Illumina (Polished)	Prelim_and_supplementary	Yes	ill_nano_unicycler_polished	SRSM4	-	-	-	-	-	-	-	-	194454	41.1203
uni_hybrid3_polypolished	lib3_ill_nano_unicycler_polished	3	Unicycler	Nanopore + Illumina (Polished)	Prelim_and_supplementary	Yes	ill_nano_unicycler_polished	VP1	68982	98.273	68982	1	1	74960	3109.51	94.23	70044	47.3388
uni_hybrid3_polypolished	lib3_ill_nano_unicycler_polished	3	Unicycler	Nanopore + Illumina (Polished)	Prelim_and_supplementary	Yes	ill_nano_unicycler_polished	vB_EcoS_swan01	21569	74.035	13624	2	0	0	167.3	0	50865	44.74
uni_hybrid3_polypolished	lib3_ill_nano_unicycler_polished	3	Unicycler	Nanopore + Illumina (Polished)	Prelim_and_supplementary	Yes	ill_nano_unicycler_polished	vB_Eco_SLUR29	-	-	-	-	-	-	-	-	48466	44.7472
uni_hybrid3_polypolished	lib3_ill_nano_unicycler_polished	3	Unicycler	Nanopore + Illumina (Polished)	Prelim_and_supplementary	Yes	ill_nano_unicycler_polished	vB_Eco_mar001J1	1619	6.642	-	-	1	3104	0	180.18	50343	44.3954
uni_hybrid3_polypolished	lib3_ill_nano_unicycler_polished	3	Unicycler	Nanopore + Illumina (Polished)	Prelim_and_supplementary	Yes	ill_nano_unicycler_polished	vB_Eco_mar002J2	33824	69.732	33824	1	0	0	5.7	0	50343	44.3815
uni_hybrid3_polypolished	lib3_ill_nano_unicycler_polished	3	Unicycler	Nanopore + Illumina (Polished)	Prelim_and_supplementary	Yes	ill_nano_unicycler_polished	vB_Eco_mar003J3	115344	99.89	115344	1	0	0	0	0.87	115471	39.7754
uni_hybrid3_polypolished	lib3_ill_nano_unicycler_polished	3	Unicycler	Nanopore + Illumina (Polished)	Prelim_and_supplementary	Yes	ill_nano_unicycler_polished	vB_Eco_mar005P1	-	-	-	-	-	-	-	-	167773	37.7236
uni_hybrid3_polypolished	lib3_ill_nano_unicycler_polished	3	Unicycler	Nanopore + Illumina (Polished)	Prelim_and_supplementary	Yes	ill_nano_unicycler_polished	vB_VpaS_sm032	-	-	-	-	-	-	-	-	79660	45.6741
uni_hybrid3_polypolished	lib3_ill_nano_unicycler_polished	3	Unicycler	Nanopore + Illumina (Polished)	Prelim_and_supplementary	Yes	ill_nano_unicycler_polished	vB_Vpa_sm033	320126	99.96	320126	1	0	0	0	0.31	320253	43.2299
uni_hybrid3_polypolished	lib3_ill_nano_unicycler_polished	3	Unicycler	Nanopore + Illumina (Polished)	Prelim_and_supplementary	Yes	ill_nano_unicycler_polished	Average	86557.3	78.3207	99389.5	1.16667	0.285714	11152	468.93	39.6914	88584.4	-
uni_hybrid_all	all_ill_nano_unicycler	Pooled	Unicycler	Nanopore + Illumina	Final	Yes	ill_nano_unicycler	CDMH1	-	-	-	-	-	-	-	-	54279	28.4456
uni_hybrid_all	all_ill_nano_unicycler	Pooled	Unicycler	Nanopore + Illumina	Final	Yes	ill_nano_unicycler	HP1	-	-	-	-	-	-	-	-	32355	40.0062
uni_hybrid_all	all_ill_nano_unicycler	Pooled	Unicycler	Nanopore + Illumina	Final	Yes	ill_nano_unicycler	KUW1	44382	99.715	44382	1	0	0	0	2.25	44509	60.7608
uni_hybrid_all	all_ill_nano_unicycler	Pooled	Unicycler	Nanopore + Illumina	Final	Yes	ill_nano_unicycler	NC_001422	-	-	-	-	-	-	-	-	5386	44.7642
uni_hybrid_all	all_ill_nano_unicycler	Pooled	Unicycler	Nanopore + Illumina	Final	Yes	ill_nano_unicycler	PARMAL1	44438	99.715	44438	1	0	0	0	2.25	44565	57.5833
uni_hybrid_all	all_ill_nano_unicycler	Pooled	Unicycler	Nanopore + Illumina	Final	Yes	ill_nano_unicycler	SRSM4	-	-	-	-	-	-	-	-	194454	41.1203
uni_hybrid_all	all_ill_nano_unicycler	Pooled	Unicycler	Nanopore + Illumina	Final	Yes	ill_nano_unicycler	VP1	68872	98.297	68872	1	1	74960	3118.83	94.38	70044	47.3388
uni_hybrid_all	all_ill_nano_unicycler	Pooled	Unicycler	Nanopore + Illumina	Final	Yes	ill_nano_unicycler	vB_EcoS_swan01	50738	99.75	50738	1	0	0	0	1.97	50865	44.74
uni_hybrid_all	all_ill_nano_unicycler	Pooled	Unicycler	Nanopore + Illumina	Final	Yes	ill_nano_unicycler	vB_Eco_SLUR29	-	-	-	-	-	-	-	-	48466	44.7472
uni_hybrid_all	all_ill_nano_unicycler	Pooled	Unicycler	Nanopore + Illumina	Final	Yes	ill_nano_unicycler	vB_Eco_mar001J1	-	-	-	-	-	-	-	-	50343	44.3954
uni_hybrid_all	all_ill_nano_unicycler	Pooled	Unicycler	Nanopore + Illumina	Final	Yes	ill_nano_unicycler	vB_Eco_mar002J2	50216	99.748	50216	1	0	0	0	1.99	50343	44.3815
uni_hybrid_all	all_ill_nano_unicycler	Pooled	Unicycler	Nanopore + Illumina	Final	Yes	ill_nano_unicycler	vB_Eco_mar003J3	115344	99.89	115344	1	0	0	0	0.87	115471	39.7754
uni_hybrid_all	all_ill_nano_unicycler	Pooled	Unicycler	Nanopore + Illumina	Final	Yes	ill_nano_unicycler	vB_Eco_mar005P1	175	0.104	-	-	0	0	2857.14	0	167773	37.7236
uni_hybrid_all	all_ill_nano_unicycler	Pooled	Unicycler	Nanopore + Illumina	Final	Yes	ill_nano_unicycler	vB_VpaS_sm032	-	-	-	-	-	-	-	-	79660	45.6741
uni_hybrid_all	all_ill_nano_unicycler	Pooled	Unicycler	Nanopore + Illumina	Final	Yes	ill_nano_unicycler	vB_Vpa_sm033	320126	99.96	320126	1	0	0	0	0.31	320253	43.2299
uni_hybrid_all	all_ill_nano_unicycler	Pooled	Unicycler	Nanopore + Illumina	Final	Yes	ill_nano_unicycler	Average	86786.4	87.1474	99159.4	1	0.125	9370	746.996	13.0025	88584.4	-
uni_hybrid_all_polypolished	all_ill_nano_unicycler_polished	Pooled	Unicycler	Nanopore + Illumina (Polished)	Prelim_and_supplementary	Yes	ill_nano_unicycler_polished	CDMH1	-	-	-	-	-	-	-	-	54279	28.4456
uni_hybrid_all_polypolished	all_ill_nano_unicycler_polished	Pooled	Unicycler	Nanopore + Illumina (Polished)	Prelim_and_supplementary	Yes	ill_nano_unicycler_polished	HP1	-	-	-	-	-	-	-	-	32355	40.0062
uni_hybrid_all_polypolished	all_ill_nano_unicycler_polished	Pooled	Unicycler	Nanopore + Illumina (Polished)	Prelim_and_supplementary	Yes	ill_nano_unicycler_polished	KUW1	44382	99.715	44382	1	0	0	0	2.25	44509	60.7608
uni_hybrid_all_polypolished	all_ill_nano_unicycler_polished	Pooled	Unicycler	Nanopore + Illumina (Polished)	Prelim_and_supplementary	Yes	ill_nano_unicycler_polished	NC_001422	-	-	-	-	-	-	-	-	5386	44.7642
uni_hybrid_all_polypolished	all_ill_nano_unicycler_polished	Pooled	Unicycler	Nanopore + Illumina (Polished)	Prelim_and_supplementary	Yes	ill_nano_unicycler_polished	PARMAL1	44438	99.715	44438	1	0	0	0	2.25	44565	57.5833
uni_hybrid_all_polypolished	all_ill_nano_unicycler_polished	Pooled	Unicycler	Nanopore + Illumina (Polished)	Prelim_and_supplementary	Yes	ill_nano_unicycler_polished	SRSM4	-	-	-	-	-	-	-	-	194454	41.1203
uni_hybrid_all_polypolished	all_ill_nano_unicycler_polished	Pooled	Unicycler	Nanopore + Illumina (Polished)	Prelim_and_supplementary	Yes	ill_nano_unicycler_polished	VP1	68872	98.297	68872	1	1	74960	3118.83	94.38	70044	47.3388
uni_hybrid_all_polypolished	all_ill_nano_unicycler_polished	Pooled	Unicycler	Nanopore + Illumina (Polished)	Prelim_and_supplementary	Yes	ill_nano_unicycler_polished	vB_EcoS_swan01	50738	99.75	50738	1	0	0	0	1.97	50865	44.74
uni_hybrid_all_polypolished	all_ill_nano_unicycler_polished	Pooled	Unicycler	Nanopore + Illumina (Polished)	Prelim_and_supplementary	Yes	ill_nano_unicycler_polished	vB_Eco_SLUR29	-	-	-	-	-	-	-	-	48466	44.7472
uni_hybrid_all_polypolished	all_ill_nano_unicycler_polished	Pooled	Unicycler	Nanopore + Illumina (Polished)	Prelim_and_supplementary	Yes	ill_nano_unicycler_polished	vB_Eco_mar001J1	-	-	-	-	-	-	-	-	50343	44.3954
uni_hybrid_all_polypolished	all_ill_nano_unicycler_polished	Pooled	Unicycler	Nanopore + Illumina (Polished)	Prelim_and_supplementary	Yes	ill_nano_unicycler_polished	vB_Eco_mar002J2	50216	99.748	50216	1	0	0	0	1.99	50343	44.3815
uni_hybrid_all_polypolished	all_ill_nano_unicycler_polished	Pooled	Unicycler	Nanopore + Illumina (Polished)	Prelim_and_supplementary	Yes	ill_nano_unicycler_polished	vB_Eco_mar003J3	115344	99.89	115344	1	0	0	0	0.87	115471	39.7754
uni_hybrid_all_polypolished	all_ill_nano_unicycler_polished	Pooled	Unicycler	Nanopore + Illumina (Polished)	Prelim_and_supplementary	Yes	ill_nano_unicycler_polished	vB_Eco_mar005P1	175	0.104	-	-	0	0	2857.14	0	167773	37.7236
uni_hybrid_all_polypolished	all_ill_nano_unicycler_polished	Pooled	Unicycler	Nanopore + Illumina (Polished)	Prelim_and_supplementary	Yes	ill_nano_unicycler_polished	vB_VpaS_sm032	-	-	-	-	-	-	-	-	79660	45.6741
uni_hybrid_all_polypolished	all_ill_nano_unicycler_polished	Pooled	Unicycler	Nanopore + Illumina (Polished)	Prelim_and_supplementary	Yes	ill_nano_unicycler_polished	vB_Vpa_sm033	320126	99.96	320126	1	0	0	0	0.31	320253	43.2299
uni_hybrid_all_polypolished	all_ill_nano_unicycler_polished	Pooled	Unicycler	Nanopore + Illumina (Polished)	Prelim_and_supplementary	Yes	ill_nano_unicycler_polished	Average	86786.4	87.1474	99159.4	1	0.125	9370	746.996	13.0025	88584.4	-
uni_ont1	lib1_nano_unicycler	1	Unicycler	Nanopore	Prelim_and_supplementary	No	nano_unicycler	CDMH1	-	-	-	-	-	-	-	-	54279	28.4456
uni_ont1	lib1_nano_unicycler	1	Unicycler	Nanopore	Prelim_and_supplementary	No	nano_unicycler	HP1	-	-	-	-	-	-	-	-	32355	40.0062
uni_ont1	lib1_nano_unicycler	1	Unicycler	Nanopore	Prelim_and_supplementary	No	nano_unicycler	KUW1	11990	45.045	-	-	0	0	2117.32	2679.9	44509	60.7608
uni_ont1	lib1_nano_unicycler	1	Unicycler	Nanopore	Prelim_and_supplementary	No	nano_unicycler	NC_001422	-	-	-	-	-	-	-	-	5386	44.7642
uni_ont1	lib1_nano_unicycler	1	Unicycler	Nanopore	Prelim_and_supplementary	No	nano_unicycler	PARMAL1	30672	71.19	30672	1	1	44859	1788.43	2352.08	44565	57.5833
uni_ont1	lib1_nano_unicycler	1	Unicycler	Nanopore	Prelim_and_supplementary	No	nano_unicycler	SRSM4	-	-	-	-	-	-	-	-	194454	41.1203
uni_ont1	lib1_nano_unicycler	1	Unicycler	Nanopore	Prelim_and_supplementary	No	nano_unicycler	VP1	27011	56.389	4338	3	1	33806	4675.47	2809.18	70044	47.3388
uni_ont1	lib1_nano_unicycler	1	Unicycler	Nanopore	Prelim_and_supplementary	No	nano_unicycler	vB_EcoS_swan01	9568	35.559	-	-	0	0	3598.45	3301.38	50865	44.74
uni_ont1	lib1_nano_unicycler	1	Unicycler	Nanopore	Prelim_and_supplementary	No	nano_unicycler	vB_Eco_SLUR29	5071	43.721	-	-	0	0	4377.68	3277.17	48466	44.7472
uni_ont1	lib1_nano_unicycler	1	Unicycler	Nanopore	Prelim_and_supplementary	No	nano_unicycler	vB_Eco_mar001J1	-	-	-	-	-	-	-	-	50343	44.3954
uni_ont1	lib1_nano_unicycler	1	Unicycler	Nanopore	Prelim_and_supplementary	No	nano_unicycler	vB_Eco_mar002J2	34440	70.153	34440	1	0	0	3464	3667.25	50343	44.3815
uni_ont1	lib1_nano_unicycler	1	Unicycler	Nanopore	Prelim_and_supplementary	No	nano_unicycler	vB_Eco_mar003J3	63985	65.371	63985	1	1	19672	1964.82	2561.57	115471	39.7754
uni_ont1	lib1_nano_unicycler	1	Unicycler	Nanopore	Prelim_and_supplementary	No	nano_unicycler	vB_Eco_mar005P1	-	-	-	-	-	-	-	-	167773	37.7236
uni_ont1	lib1_nano_unicycler	1	Unicycler	Nanopore	Prelim_and_supplementary	No	nano_unicycler	vB_VpaS_sm032	-	-	-	-	-	-	-	-	79660	45.6741
uni_ont1	lib1_nano_unicycler	1	Unicycler	Nanopore	Prelim_and_supplementary	No	nano_unicycler	vB_Vpa_sm033	67250	64.03	24480	4	7	204770	2409.71	2985.58	320253	43.2299
uni_ont1	lib1_nano_unicycler	1	Unicycler	Nanopore	Prelim_and_supplementary	No	nano_unicycler	Average	31248.4	56.4323	31583	2	1.25	37888.4	3049.49	2954.26	88584.4	-
uni_ont1_M4	lib1_nano_unicycler	1	Unicycler	Nanopore	Final	No	nano_unicycler	CDMH1	-	-	-	-	-	-	-	-	54279	28.4456
uni_ont1_M4	lib1_nano_unicycler	1	Unicycler	Nanopore	Final	No	nano_unicycler	HP1	-	-	-	-	-	-	-	-	32355	40.0062
uni_ont1_M4	lib1_nano_unicycler	1	Unicycler	Nanopore	Final	No	nano_unicycler	KUW1	7789	31.661	-	-	0	0	752.36	156.15	44509	60.7608
uni_ont1_M4	lib1_nano_unicycler	1	Unicycler	Nanopore	Final	No	nano_unicycler	NC_001422	-	-	-	-	-	-	-	-	5386	44.7642
uni_ont1_M4	lib1_nano_unicycler	1	Unicycler	Nanopore	Final	No	nano_unicycler	PARMAL1	37030	85.275	37030	1	2	45988	2.48	27.29	44565	57.5833
uni_ont1_M4	lib1_nano_unicycler	1	Unicycler	Nanopore	Final	No	nano_unicycler	SRSM4	-	-	-	-	-	-	-	-	194454	41.1203
uni_ont1_M4	lib1_nano_unicycler	1	Unicycler	Nanopore	Final	No	nano_unicycler	VP1	27259	68.854	12120	2	3	57516	3196.66	150.25	70044	47.3388
uni_ont1_M4	lib1_nano_unicycler	1	Unicycler	Nanopore	Final	No	nano_unicycler	vB_EcoS_swan01	-	-	-	-	-	-	-	-	50865	44.74
uni_ont1_M4	lib1_nano_unicycler	1	Unicycler	Nanopore	Final	No	nano_unicycler	vB_Eco_SLUR29	-	-	-	-	-	-	-	-	48466	44.7472
uni_ont1_M4	lib1_nano_unicycler	1	Unicycler	Nanopore	Final	No	nano_unicycler	vB_Eco_mar001J1	-	-	-	-	-	-	-	-	50343	44.3954
uni_ont1_M4	lib1_nano_unicycler	1	Unicycler	Nanopore	Final	No	nano_unicycler	vB_Eco_mar002J2	65051	98.886	65051	1	0	0	748.64	158.34	50343	44.3815
uni_ont1_M4	lib1_nano_unicycler	1	Unicycler	Nanopore	Final	No	nano_unicycler	vB_Eco_mar003J3	68201	68.178	68201	1	1	18575	5.76	36.89	115471	39.7754
uni_ont1_M4	lib1_nano_unicycler	1	Unicycler	Nanopore	Final	No	nano_unicycler	vB_Eco_mar005P1	-	-	-	-	-	-	-	-	167773	37.7236
uni_ont1_M4	lib1_nano_unicycler	1	Unicycler	Nanopore	Final	No	nano_unicycler	vB_VpaS_sm032	-	-	-	-	-	-	-	-	79660	45.6741
uni_ont1_M4	lib1_nano_unicycler	1	Unicycler	Nanopore	Final	No	nano_unicycler	vB_Vpa_sm033	70450	66.814	43502	3	7	211939	5.32	30.16	320253	43.2299
uni_ont1_M4	lib1_nano_unicycler	1	Unicycler	Nanopore	Final	No	nano_unicycler	Average	45963.3	69.9447	45180.8	1.6	2.16667	55669.7	785.203	93.18	88584.4	-
uni_ont1_M4_polypolished	lib1_nano_unicycler_polished	1	Unicycler	Nanopore (Polished)	Final	Yes	nano_unicycler_polished	CDMH1	-	-	-	-	-	-	-	-	54279	28.4456
uni_ont1_M4_polypolished	lib1_nano_unicycler_polished	1	Unicycler	Nanopore (Polished)	Final	Yes	nano_unicycler_polished	HP1	-	-	-	-	-	-	-	-	32355	40.0062
uni_ont1_M4_polypolished	lib1_nano_unicycler_polished	1	Unicycler	Nanopore (Polished)	Final	Yes	nano_unicycler_polished	KUW1	7786	31.654	-	-	0	0	745.58	113.61	44509	60.7608
uni_ont1_M4_polypolished	lib1_nano_unicycler_polished	1	Unicycler	Nanopore (Polished)	Final	Yes	nano_unicycler_polished	NC_001422	-	-	-	-	-	-	-	-	5386	44.7642
uni_ont1_M4_polypolished	lib1_nano_unicycler_polished	1	Unicycler	Nanopore (Polished)	Final	Yes	nano_unicycler_polished	PARMAL1	37026	85.275	37026	1	2	45989	0	2.48	44565	57.5833
uni_ont1_M4_polypolished	lib1_nano_unicycler_polished	1	Unicycler	Nanopore (Polished)	Final	Yes	nano_unicycler_polished	SRSM4	-	-	-	-	-	-	-	-	194454	41.1203
uni_ont1_M4_polypolished	lib1_nano_unicycler_polished	1	Unicycler	Nanopore (Polished)	Final	Yes	nano_unicycler_polished	VP1	27258	68.854	12120	2	3	57527	3195.9	118.59	70044	47.3388
uni_ont1_M4_polypolished	lib1_nano_unicycler_polished	1	Unicycler	Nanopore (Polished)	Final	Yes	nano_unicycler_polished	vB_EcoS_swan01	-	-	-	-	-	-	-	-	50865	44.74
uni_ont1_M4_polypolished	lib1_nano_unicycler_polished	1	Unicycler	Nanopore (Polished)	Final	Yes	nano_unicycler_polished	vB_Eco_SLUR29	-	-	-	-	-	-	-	-	48466	44.7472
uni_ont1_M4_polypolished	lib1_nano_unicycler_polished	1	Unicycler	Nanopore (Polished)	Final	Yes	nano_unicycler_polished	vB_Eco_mar001J1	-	-	-	-	-	-	-	-	50343	44.3954
uni_ont1_M4_polypolished	lib1_nano_unicycler_polished	1	Unicycler	Nanopore (Polished)	Final	Yes	nano_unicycler_polished	vB_Eco_mar002J2	65006	98.886	65006	1	0	0	712.24	93.84	50343	44.3815
uni_ont1_M4_polypolished	lib1_nano_unicycler_polished	1	Unicycler	Nanopore (Polished)	Final	Yes	nano_unicycler_polished	vB_Eco_mar003J3	68200	68.18	68200	1	1	18580	0	3.46	115471	39.7754
uni_ont1_M4_polypolished	lib1_nano_unicycler_polished	1	Unicycler	Nanopore (Polished)	Final	Yes	nano_unicycler_polished	vB_Eco_mar005P1	-	-	-	-	-	-	-	-	167773	37.7236
uni_ont1_M4_polypolished	lib1_nano_unicycler_polished	1	Unicycler	Nanopore (Polished)	Final	Yes	nano_unicycler_polished	vB_VpaS_sm032	-	-	-	-	-	-	-	-	79660	45.6741
uni_ont1_M4_polypolished	lib1_nano_unicycler_polished	1	Unicycler	Nanopore (Polished)	Final	Yes	nano_unicycler_polished	vB_Vpa_sm033	70432	66.814	43500	3	7	211921	0.44	1.33	320253	43.2299
uni_ont1_M4_polypolished	lib1_nano_unicycler_polished	1	Unicycler	Nanopore (Polished)	Final	Yes	nano_unicycler_polished	Average	45951.3	69.9438	45170.4	1.6	2.16667	55669.5	775.693	55.5517	88584.4	-
uni_ont1_polypolished	lib1_nano_unicycler_polished	1	Unicycler	Nanopore (Polished)	Prelim_and_supplementary	Yes	nano_unicycler_polished	CDMH1	-	-	-	-	-	-	-	-	54279	28.4456
uni_ont1_polypolished	lib1_nano_unicycler_polished	1	Unicycler	Nanopore (Polished)	Prelim_and_supplementary	Yes	nano_unicycler_polished	HP1	-	-	-	-	-	-	-	-	32355	40.0062
uni_ont1_polypolished	lib1_nano_unicycler_polished	1	Unicycler	Nanopore (Polished)	Prelim_and_supplementary	Yes	nano_unicycler_polished	KUW1	12071	45.045	-	-	0	0	1259.33	1822.98	44509	60.7608
uni_ont1_polypolished	lib1_nano_unicycler_polished	1	Unicycler	Nanopore (Polished)	Prelim_and_supplementary	Yes	nano_unicycler_polished	NC_001422	-	-	-	-	-	-	-	-	5386	44.7642
uni_ont1_polypolished	lib1_nano_unicycler_polished	1	Unicycler	Nanopore (Polished)	Prelim_and_supplementary	Yes	nano_unicycler_polished	PARMAL1	31197	71.561	31197	1	1	45305	776.57	1040.42	44565	57.5833
uni_ont1_polypolished	lib1_nano_unicycler_polished	1	Unicycler	Nanopore (Polished)	Prelim_and_supplementary	Yes	nano_unicycler_polished	SRSM4	-	-	-	-	-	-	-	-	194454	41.1203
uni_ont1_polypolished	lib1_nano_unicycler_polished	1	Unicycler	Nanopore (Polished)	Prelim_and_supplementary	Yes	nano_unicycler_polished	VP1	27303	61.59	7959	2	2	58342	4157.14	1342.8	70044	47.3388
uni_ont1_polypolished	lib1_nano_unicycler_polished	1	Unicycler	Nanopore (Polished)	Prelim_and_supplementary	Yes	nano_unicycler_polished	vB_EcoS_swan01	-	-	-	-	-	-	-	-	50865	44.74
uni_ont1_polypolished	lib1_nano_unicycler_polished	1	Unicycler	Nanopore (Polished)	Prelim_and_supplementary	Yes	nano_unicycler_polished	vB_Eco_SLUR29	-	-	-	-	-	-	-	-	48466	44.7472
uni_ont1_polypolished	lib1_nano_unicycler_polished	1	Unicycler	Nanopore (Polished)	Prelim_and_supplementary	Yes	nano_unicycler_polished	vB_Eco_mar001J1	-	-	-	-	-	-	-	-	50343	44.3954
uni_ont1_polypolished	lib1_nano_unicycler_polished	1	Unicycler	Nanopore (Polished)	Prelim_and_supplementary	Yes	nano_unicycler_polished	vB_Eco_mar002J2	65253	98.556	65253	1	0	0	1906.43	2061.21	50343	44.3815
uni_ont1_polypolished	lib1_nano_unicycler_polished	1	Unicycler	Nanopore (Polished)	Prelim_and_supplementary	Yes	nano_unicycler_polished	vB_Eco_mar003J3	65987	66.812	65987	1	1	19932	1272.86	1269.36	115471	39.7754
uni_ont1_polypolished	lib1_nano_unicycler_polished	1	Unicycler	Nanopore (Polished)	Prelim_and_supplementary	Yes	nano_unicycler_polished	vB_Eco_mar005P1	-	-	-	-	-	-	-	-	167773	37.7236
uni_ont1_polypolished	lib1_nano_unicycler_polished	1	Unicycler	Nanopore (Polished)	Prelim_and_supplementary	Yes	nano_unicycler_polished	vB_VpaS_sm032	-	-	-	-	-	-	-	-	79660	45.6741
uni_ont1_polypolished	lib1_nano_unicycler_polished	1	Unicycler	Nanopore (Polished)	Prelim_and_supplementary	Yes	nano_unicycler_polished	vB_Vpa_sm033	67893	66.095	39026	3	7	206724	1449.94	1690.04	320253	43.2299
uni_ont1_polypolished	lib1_nano_unicycler_polished	1	Unicycler	Nanopore (Polished)	Prelim_and_supplementary	Yes	nano_unicycler_polished	Average	44950.7	68.2765	41884.4	1.6	1.83333	55050.5	1803.71	1537.8	88584.4	-
uni_ont2	lib2_nano_unicycler	2	Unicycler	Nanopore	Prelim_and_supplementary	No	nano_unicycler	CDMH1	-	-	-	-	-	-	-	-	54279	28.4456
uni_ont2	lib2_nano_unicycler	2	Unicycler	Nanopore	Prelim_and_supplementary	No	nano_unicycler	HP1	-	-	-	-	-	-	-	-	32355	40.0062
uni_ont2	lib2_nano_unicycler	2	Unicycler	Nanopore	Prelim_and_supplementary	No	nano_unicycler	KUW1	10485	23.995	-	-	0	0	1659.51	2269.91	44509	60.7608
uni_ont2	lib2_nano_unicycler	2	Unicycler	Nanopore	Prelim_and_supplementary	No	nano_unicycler	NC_001422	-	-	-	-	-	-	-	-	5386	44.7642
uni_ont2	lib2_nano_unicycler	2	Unicycler	Nanopore	Prelim_and_supplementary	No	nano_unicycler	PARMAL1	22168	50.751	-	-	0	0	1822.45	2553.23	44565	57.5833
uni_ont2	lib2_nano_unicycler	2	Unicycler	Nanopore	Prelim_and_supplementary	No	nano_unicycler	SRSM4	-	-	-	-	-	-	-	-	194454	41.1203
uni_ont2	lib2_nano_unicycler	2	Unicycler	Nanopore	Prelim_and_supplementary	No	nano_unicycler	VP1	22699	34.049	-	-	1	27722	4061.24	3065.92	70044	47.3388
uni_ont2	lib2_nano_unicycler	2	Unicycler	Nanopore	Prelim_and_supplementary	No	nano_unicycler	vB_EcoS_swan01	22023	44.441	-	-	0	0	2129.59	3151.25	50865	44.74
uni_ont2	lib2_nano_unicycler	2	Unicycler	Nanopore	Prelim_and_supplementary	No	nano_unicycler	vB_Eco_SLUR29	-	-	-	-	-	-	-	-	48466	44.7472
uni_ont2	lib2_nano_unicycler	2	Unicycler	Nanopore	Prelim_and_supplementary	No	nano_unicycler	vB_Eco_mar001J1	-	-	-	-	-	-	-	-	50343	44.3954
uni_ont2	lib2_nano_unicycler	2	Unicycler	Nanopore	Prelim_and_supplementary	No	nano_unicycler	vB_Eco_mar002J2	42989	99.446	42989	1	0	0	2938.47	3750.67	50343	44.3815
uni_ont2	lib2_nano_unicycler	2	Unicycler	Nanopore	Prelim_and_supplementary	No	nano_unicycler	vB_Eco_mar003J3	23699	44.966	1607	4	5	69352	1811.4	2765.7	115471	39.7754
uni_ont2	lib2_nano_unicycler	2	Unicycler	Nanopore	Prelim_and_supplementary	No	nano_unicycler	vB_Eco_mar005P1	-	-	-	-	-	-	-	-	167773	37.7236
uni_ont2	lib2_nano_unicycler	2	Unicycler	Nanopore	Prelim_and_supplementary	No	nano_unicycler	vB_VpaS_sm032	-	-	-	-	-	-	-	-	79660	45.6741
uni_ont2	lib2_nano_unicycler	2	Unicycler	Nanopore	Prelim_and_supplementary	No	nano_unicycler	vB_Vpa_sm033	61466	81.073	58334	3	8	230849	2270.18	2769.83	320253	43.2299
uni_ont2	lib2_nano_unicycler	2	Unicycler	Nanopore	Prelim_and_supplementary	No	nano_unicycler	Average	29361.3	54.103	34310	2.66667	2	46846.1	2384.69	2903.79	88584.4	-
uni_ont2_M4	lib2_nano_unicycler	2	Unicycler	Nanopore	Final	No	nano_unicycler	CDMH1	-	-	-	-	-	-	-	-	54279	28.4456
uni_ont2_M4	lib2_nano_unicycler	2	Unicycler	Nanopore	Final	No	nano_unicycler	HP1	-	-	-	-	-	-	-	-	32355	40.0062
uni_ont2_M4	lib2_nano_unicycler	2	Unicycler	Nanopore	Final	No	nano_unicycler	KUW1	5754	12.923	-	-	0	0	712.55	104.28	44509	60.7608
uni_ont2_M4	lib2_nano_unicycler	2	Unicycler	Nanopore	Final	No	nano_unicycler	NC_001422	-	-	-	-	-	-	-	-	5386	44.7642
uni_ont2_M4	lib2_nano_unicycler	2	Unicycler	Nanopore	Final	No	nano_unicycler	PARMAL1	22626	63.397	22626	1	1	11052	3.54	35.38	44565	57.5833
uni_ont2_M4	lib2_nano_unicycler	2	Unicycler	Nanopore	Final	No	nano_unicycler	SRSM4	-	-	-	-	-	-	-	-	194454	41.1203
uni_ont2_M4	lib2_nano_unicycler	2	Unicycler	Nanopore	Final	No	nano_unicycler	VP1	17444	36.009	-	-	3	28645	1971.2	87.93	70044	47.3388
uni_ont2_M4	lib2_nano_unicycler	2	Unicycler	Nanopore	Final	No	nano_unicycler	vB_EcoS_swan01	36525	90.546	36525	1	0	0	1090.87	87.95	50865	44.74
uni_ont2_M4	lib2_nano_unicycler	2	Unicycler	Nanopore	Final	No	nano_unicycler	vB_Eco_SLUR29	-	-	-	-	-	-	-	-	48466	44.7472
uni_ont2_M4	lib2_nano_unicycler	2	Unicycler	Nanopore	Final	No	nano_unicycler	vB_Eco_mar001J1	48944	97.185	48944	1	0	0	441.32	104.2	50343	44.3954
uni_ont2_M4	lib2_nano_unicycler	2	Unicycler	Nanopore	Final	No	nano_unicycler	vB_Eco_mar002J2	38656	76.789	38656	1	0	0	2191.12	54.33	50343	44.3815
uni_ont2_M4	lib2_nano_unicycler	2	Unicycler	Nanopore	Final	No	nano_unicycler	vB_Eco_mar003J3	24237	44.966	1589	5	5	60670	0	41.37	115471	39.7754
uni_ont2_M4	lib2_nano_unicycler	2	Unicycler	Nanopore	Final	No	nano_unicycler	vB_Eco_mar005P1	-	-	-	-	-	-	-	-	167773	37.7236
uni_ont2_M4	lib2_nano_unicycler	2	Unicycler	Nanopore	Final	No	nano_unicycler	vB_VpaS_sm032	-	-	-	-	-	-	-	-	79660	45.6741
uni_ont2_M4	lib2_nano_unicycler	2	Unicycler	Nanopore	Final	No	nano_unicycler	vB_Vpa_sm033	63441	81.574	60035	3	8	246221	10.16	36.49	320253	43.2299
uni_ont2_M4	lib2_nano_unicycler	2	Unicycler	Nanopore	Final	No	nano_unicycler	Average	32203.4	62.9236	34729.2	2	2.125	43323.5	802.595	68.9912	88584.4	-
uni_ont2_M4_polypolished	lib2_nano_unicycler_polished	2	Unicycler	Nanopore (Polished)	Final	Yes	nano_unicycler_polished	CDMH1	-	-	-	-	-	-	-	-	54279	28.4456
uni_ont2_M4_polypolished	lib2_nano_unicycler_polished	2	Unicycler	Nanopore (Polished)	Final	Yes	nano_unicycler_polished	HP1	-	-	-	-	-	-	-	-	32355	40.0062
uni_ont2_M4_polypolished	lib2_nano_unicycler_polished	2	Unicycler	Nanopore (Polished)	Final	Yes	nano_unicycler_polished	KUW1	5752	12.923	-	-	0	0	695.41	69.54	44509	60.7608
uni_ont2_M4_polypolished	lib2_nano_unicycler_polished	2	Unicycler	Nanopore (Polished)	Final	Yes	nano_unicycler_polished	NC_001422	-	-	-	-	-	-	-	-	5386	44.7642
uni_ont2_M4_polypolished	lib2_nano_unicycler_polished	2	Unicycler	Nanopore (Polished)	Final	Yes	nano_unicycler_polished	PARMAL1	22623	63.397	22623	1	1	11039	0	3.54	44565	57.5833
uni_ont2_M4_polypolished	lib2_nano_unicycler_polished	2	Unicycler	Nanopore (Polished)	Final	Yes	nano_unicycler_polished	SRSM4	-	-	-	-	-	-	-	-	194454	41.1203
uni_ont2_M4_polypolished	lib2_nano_unicycler_polished	2	Unicycler	Nanopore (Polished)	Final	Yes	nano_unicycler_polished	VP1	17509	36.099	-	-	3	28654	1995.47	62.13	70044	47.3388
uni_ont2_M4_polypolished	lib2_nano_unicycler_polished	2	Unicycler	Nanopore (Polished)	Final	Yes	nano_unicycler_polished	vB_EcoS_swan01	36525	90.546	36525	1	0	0	1089.2	69.34	50865	44.74
uni_ont2_M4_polypolished	lib2_nano_unicycler_polished	2	Unicycler	Nanopore (Polished)	Final	Yes	nano_unicycler_polished	vB_Eco_SLUR29	-	-	-	-	-	-	-	-	48466	44.7472
uni_ont2_M4_polypolished	lib2_nano_unicycler_polished	2	Unicycler	Nanopore (Polished)	Final	Yes	nano_unicycler_polished	vB_Eco_mar001J1	48934	99.73	48934	1	0	0	1192.44	48.02	50343	44.3954
uni_ont2_M4_polypolished	lib2_nano_unicycler_polished	2	Unicycler	Nanopore (Polished)	Final	Yes	nano_unicycler_polished	vB_Eco_mar002J2	-	-	-	-	-	-	-	-	50343	44.3815
uni_ont2_M4_polypolished	lib2_nano_unicycler_polished	2	Unicycler	Nanopore (Polished)	Final	Yes	nano_unicycler_polished	vB_Eco_mar003J3	24234	44.966	1590	5	5	60680	0	1.65	115471	39.7754
uni_ont2_M4_polypolished	lib2_nano_unicycler_polished	2	Unicycler	Nanopore (Polished)	Final	Yes	nano_unicycler_polished	vB_Eco_mar005P1	-	-	-	-	-	-	-	-	167773	37.7236
uni_ont2_M4_polypolished	lib2_nano_unicycler_polished	2	Unicycler	Nanopore (Polished)	Final	Yes	nano_unicycler_polished	vB_VpaS_sm032	-	-	-	-	-	-	-	-	79660	45.6741
uni_ont2_M4_polypolished	lib2_nano_unicycler_polished	2	Unicycler	Nanopore (Polished)	Final	Yes	nano_unicycler_polished	vB_Vpa_sm033	63428	81.575	60033	3	8	246190	4.14	15.05	320253	43.2299
uni_ont2_M4_polypolished	lib2_nano_unicycler_polished	2	Unicycler	Nanopore (Polished)	Final	Yes	nano_unicycler_polished	Average	31286.4	61.3194	33941	2.2	2.42857	49509	710.951	38.4671	88584.4	-
uni_ont2_polypolished	lib2_nano_unicycler_polished	2	Unicycler	Nanopore (Polished)	Prelim_and_supplementary	Yes	nano_unicycler_polished	CDMH1	-	-	-	-	-	-	-	-	54279	28.4456
uni_ont2_polypolished	lib2_nano_unicycler_polished	2	Unicycler	Nanopore (Polished)	Prelim_and_supplementary	Yes	nano_unicycler_polished	HP1	-	-	-	-	-	-	-	-	32355	40.0062
uni_ont2_polypolished	lib2_nano_unicycler_polished	2	Unicycler	Nanopore (Polished)	Prelim_and_supplementary	Yes	nano_unicycler_polished	KUW1	10607	23.995	-	-	0	0	650.51	744.79	44509	60.7608
uni_ont2_polypolished	lib2_nano_unicycler_polished	2	Unicycler	Nanopore (Polished)	Prelim_and_supplementary	Yes	nano_unicycler_polished	NC_001422	-	-	-	-	-	-	-	-	5386	44.7642
uni_ont2_polypolished	lib2_nano_unicycler_polished	2	Unicycler	Nanopore (Polished)	Prelim_and_supplementary	Yes	nano_unicycler_polished	PARMAL1	22423	50.751	22423	1	0	0	490.57	798.29	44565	57.5833
uni_ont2_polypolished	lib2_nano_unicycler_polished	2	Unicycler	Nanopore (Polished)	Prelim_and_supplementary	Yes	nano_unicycler_polished	SRSM4	-	-	-	-	-	-	-	-	194454	41.1203
uni_ont2_polypolished	lib2_nano_unicycler_polished	2	Unicycler	Nanopore (Polished)	Prelim_and_supplementary	Yes	nano_unicycler_polished	VP1	22944	34.064	-	-	1	27980	2955.26	1329.27	70044	47.3388
uni_ont2_polypolished	lib2_nano_unicycler_polished	2	Unicycler	Nanopore (Polished)	Prelim_and_supplementary	Yes	nano_unicycler_polished	vB_EcoS_swan01	22419	44.441	-	-	0	0	535.26	820.73	50865	44.74
uni_ont2_polypolished	lib2_nano_unicycler_polished	2	Unicycler	Nanopore (Polished)	Prelim_and_supplementary	Yes	nano_unicycler_polished	vB_Eco_SLUR29	-	-	-	-	-	-	-	-	48466	44.7472
uni_ont2_polypolished	lib2_nano_unicycler_polished	2	Unicycler	Nanopore (Polished)	Prelim_and_supplementary	Yes	nano_unicycler_polished	vB_Eco_mar001J1	-	-	-	-	-	-	-	-	50343	44.3954
uni_ont2_polypolished	lib2_nano_unicycler_polished	2	Unicycler	Nanopore (Polished)	Prelim_and_supplementary	Yes	nano_unicycler_polished	vB_Eco_mar002J2	47572	99.73	47572	1	0	0	1338.65	1684.99	50343	44.3815
uni_ont2_polypolished	lib2_nano_unicycler_polished	2	Unicycler	Nanopore (Polished)	Prelim_and_supplementary	Yes	nano_unicycler_polished	vB_Eco_mar003J3	24023	44.966	1642	4	5	70134	642.46	952.67	115471	39.7754
uni_ont2_polypolished	lib2_nano_unicycler_polished	2	Unicycler	Nanopore (Polished)	Prelim_and_supplementary	Yes	nano_unicycler_polished	vB_Eco_mar005P1	-	-	-	-	-	-	-	-	167773	37.7236
uni_ont2_polypolished	lib2_nano_unicycler_polished	2	Unicycler	Nanopore (Polished)	Prelim_and_supplementary	Yes	nano_unicycler_polished	vB_VpaS_sm032	-	-	-	-	-	-	-	-	79660	45.6741
uni_ont2_polypolished	lib2_nano_unicycler_polished	2	Unicycler	Nanopore (Polished)	Prelim_and_supplementary	Yes	nano_unicycler_polished	vB_Vpa_sm033	62086	81.074	58903	3	8	233189	1204.9	1281.32	320253	43.2299
uni_ont2_polypolished	lib2_nano_unicycler_polished	2	Unicycler	Nanopore (Polished)	Prelim_and_supplementary	Yes	nano_unicycler_polished	Average	30296.3	54.1459	32635	2.25	2	47329	1116.8	1087.44	88584.4	-
uni_ont3	lib3_nano_unicycler	3	Unicycler	Nanopore	Prelim_and_supplementary	No	nano_unicycler	CDMH1	-	-	-	-	-	-	-	-	54279	28.4456
uni_ont3	lib3_nano_unicycler	3	Unicycler	Nanopore	Prelim_and_supplementary	No	nano_unicycler	HP1	-	-	-	-	-	-	-	-	32355	40.0062
uni_ont3	lib3_nano_unicycler	3	Unicycler	Nanopore	Prelim_and_supplementary	No	nano_unicycler	KUW1	-	-	-	-	-	-	-	-	44509	60.7608
uni_ont3	lib3_nano_unicycler	3	Unicycler	Nanopore	Prelim_and_supplementary	No	nano_unicycler	NC_001422	-	-	-	-	-	-	-	-	5386	44.7642
uni_ont3	lib3_nano_unicycler	3	Unicycler	Nanopore	Prelim_and_supplementary	No	nano_unicycler	PARMAL1	15202	50.086	-	-	0	0	1322.73	1890.91	44565	57.5833
uni_ont3	lib3_nano_unicycler	3	Unicycler	Nanopore	Prelim_and_supplementary	No	nano_unicycler	SRSM4	-	-	-	-	-	-	-	-	194454	41.1203
uni_ont3	lib3_nano_unicycler	3	Unicycler	Nanopore	Prelim_and_supplementary	No	nano_unicycler	VP1	12835	30.942	-	-	0	0	5147.79	2960.45	70044	47.3388
uni_ont3	lib3_nano_unicycler	3	Unicycler	Nanopore	Prelim_and_supplementary	No	nano_unicycler	vB_EcoS_swan01	16480	51.029	-	-	0	0	3011.69	3502.33	50865	44.74
uni_ont3	lib3_nano_unicycler	3	Unicycler	Nanopore	Prelim_and_supplementary	No	nano_unicycler	vB_Eco_SLUR29	-	-	-	-	-	-	-	-	48466	44.7472
uni_ont3	lib3_nano_unicycler	3	Unicycler	Nanopore	Prelim_and_supplementary	No	nano_unicycler	vB_Eco_mar001J1	47330	97.978	47330	1	0	0	2754.44	3679.82	50343	44.3954
uni_ont3	lib3_nano_unicycler	3	Unicycler	Nanopore	Prelim_and_supplementary	No	nano_unicycler	vB_Eco_mar002J2	28458	58.894	28458	1	0	0	2614.64	3540.56	50343	44.3815
uni_ont3	lib3_nano_unicycler	3	Unicycler	Nanopore	Prelim_and_supplementary	No	nano_unicycler	vB_Eco_mar003J3	48677	71.247	19216	2	1	22860	2551.57	3346.18	115471	39.7754
uni_ont3	lib3_nano_unicycler	3	Unicycler	Nanopore	Prelim_and_supplementary	No	nano_unicycler	vB_Eco_mar005P1	-	-	-	-	-	-	-	-	167773	37.7236
uni_ont3	lib3_nano_unicycler	3	Unicycler	Nanopore	Prelim_and_supplementary	No	nano_unicycler	vB_VpaS_sm032	-	-	-	-	-	-	-	-	79660	45.6741
uni_ont3	lib3_nano_unicycler	3	Unicycler	Nanopore	Prelim_and_supplementary	No	nano_unicycler	vB_Vpa_sm033	62540	79.029	27775	4	7	209017	2250.19	2899.05	320253	43.2299
uni_ont3	lib3_nano_unicycler	3	Unicycler	Nanopore	Prelim_and_supplementary	No	nano_unicycler	Average	33074.6	62.7436	30694.8	2	1.14286	33125.3	2807.58	3117.04	88584.4	-
uni_ont3_M4	lib3_nano_unicycler	3	Unicycler	Nanopore	Final	No	nano_unicycler	CDMH1	-	-	-	-	-	-	-	-	54279	28.4456
uni_ont3_M4	lib3_nano_unicycler	3	Unicycler	Nanopore	Final	No	nano_unicycler	HP1	-	-	-	-	-	-	-	-	32355	40.0062
uni_ont3_M4	lib3_nano_unicycler	3	Unicycler	Nanopore	Final	No	nano_unicycler	KUW1	-	-	-	-	-	-	-	-	44509	60.7608
uni_ont3_M4	lib3_nano_unicycler	3	Unicycler	Nanopore	Final	No	nano_unicycler	NC_001422	-	-	-	-	-	-	-	-	5386	44.7642
uni_ont3_M4	lib3_nano_unicycler	3	Unicycler	Nanopore	Final	No	nano_unicycler	PARMAL1	15381	52.31	7941	2	0	0	0	30.01	44565	57.5833
uni_ont3_M4	lib3_nano_unicycler	3	Unicycler	Nanopore	Final	No	nano_unicycler	SRSM4	-	-	-	-	-	-	-	-	194454	41.1203
uni_ont3_M4	lib3_nano_unicycler	3	Unicycler	Nanopore	Final	No	nano_unicycler	VP1	14776	41.971	-	-	2	34673	3804.78	103.55	70044	47.3388
uni_ont3_M4	lib3_nano_unicycler	3	Unicycler	Nanopore	Final	No	nano_unicycler	vB_EcoS_swan01	17181	51.24	8903	2	0	0	383.38	30.67	50865	44.74
uni_ont3_M4	lib3_nano_unicycler	3	Unicycler	Nanopore	Final	No	nano_unicycler	vB_Eco_SLUR29	-	-	-	-	-	-	-	-	48466	44.7472
uni_ont3_M4	lib3_nano_unicycler	3	Unicycler	Nanopore	Final	No	nano_unicycler	vB_Eco_mar001J1	49252	98.244	49252	1	0	0	1214.35	519.23	50343	44.3954
uni_ont3_M4	lib3_nano_unicycler	3	Unicycler	Nanopore	Final	No	nano_unicycler	vB_Eco_mar002J2	3793	7.528	-	-	0	0	817.3	500.92	50343	44.3815
uni_ont3_M4	lib3_nano_unicycler	3	Unicycler	Nanopore	Final	No	nano_unicycler	vB_Eco_mar003J3	47845	71.886	17733	2	3	76126	7.62	54.43	115471	39.7754
uni_ont3_M4	lib3_nano_unicycler	3	Unicycler	Nanopore	Final	No	nano_unicycler	vB_Eco_mar005P1	-	-	-	-	-	-	-	-	167773	37.7236
uni_ont3_M4	lib3_nano_unicycler	3	Unicycler	Nanopore	Final	No	nano_unicycler	vB_VpaS_sm032	-	-	-	-	-	-	-	-	79660	45.6741
uni_ont3_M4	lib3_nano_unicycler	3	Unicycler	Nanopore	Final	No	nano_unicycler	vB_Vpa_sm033	64874	81.395	29551	4	7	214444	29.74	68.17	320253	43.2299
uni_ont3_M4	lib3_nano_unicycler	3	Unicycler	Nanopore	Final	No	nano_unicycler	Average	30443.1	57.7963	22676	2.2	1.71429	46463.3	893.881	186.711	88584.4	-
uni_ont3_M4_polypolished	lib3_nano_unicycler_polished	3	Unicycler	Nanopore (Polished)	Final	Yes	nano_unicycler_polished	CDMH1	-	-	-	-	-	-	-	-	54279	28.4456
uni_ont3_M4_polypolished	lib3_nano_unicycler_polished	3	Unicycler	Nanopore (Polished)	Final	Yes	nano_unicycler_polished	HP1	-	-	-	-	-	-	-	-	32355	40.0062
uni_ont3_M4_polypolished	lib3_nano_unicycler_polished	3	Unicycler	Nanopore (Polished)	Final	Yes	nano_unicycler_polished	KUW1	-	-	-	-	-	-	-	-	44509	60.7608
uni_ont3_M4_polypolished	lib3_nano_unicycler_polished	3	Unicycler	Nanopore (Polished)	Final	Yes	nano_unicycler_polished	NC_001422	-	-	-	-	-	-	-	-	5386	44.7642
uni_ont3_M4_polypolished	lib3_nano_unicycler_polished	3	Unicycler	Nanopore (Polished)	Final	Yes	nano_unicycler_polished	PARMAL1	15374	52.31	7938	2	0	0	0	0	44565	57.5833
uni_ont3_M4_polypolished	lib3_nano_unicycler_polished	3	Unicycler	Nanopore (Polished)	Final	Yes	nano_unicycler_polished	SRSM4	-	-	-	-	-	-	-	-	194454	41.1203
uni_ont3_M4_polypolished	lib3_nano_unicycler_polished	3	Unicycler	Nanopore (Polished)	Final	Yes	nano_unicycler_polished	VP1	14775	41.971	-	-	2	34672	3808.25	100.22	70044	47.3388
uni_ont3_M4_polypolished	lib3_nano_unicycler_polished	3	Unicycler	Nanopore (Polished)	Final	Yes	nano_unicycler_polished	vB_EcoS_swan01	17171	51.24	8903	2	0	0	375.85	11.51	50865	44.74
uni_ont3_M4_polypolished	lib3_nano_unicycler_polished	3	Unicycler	Nanopore (Polished)	Final	Yes	nano_unicycler_polished	vB_Eco_SLUR29	-	-	-	-	-	-	-	-	48466	44.7472
uni_ont3_M4_polypolished	lib3_nano_unicycler_polished	3	Unicycler	Nanopore (Polished)	Final	Yes	nano_unicycler_polished	vB_Eco_mar001J1	49231	98.212	49231	1	0	0	1186.11	405.89	50343	44.3954
uni_ont3_M4_polypolished	lib3_nano_unicycler_polished	3	Unicycler	Nanopore (Polished)	Final	Yes	nano_unicycler_polished	vB_Eco_mar002J2	7398	14.812	-	-	0	0	545.32	509.57	50343	44.3815
uni_ont3_M4_polypolished	lib3_nano_unicycler_polished	3	Unicycler	Nanopore (Polished)	Final	Yes	nano_unicycler_polished	vB_Eco_mar003J3	47880	71.886	17732	2	3	76133	2.18	20.67	115471	39.7754
uni_ont3_M4_polypolished	lib3_nano_unicycler_polished	3	Unicycler	Nanopore (Polished)	Final	Yes	nano_unicycler_polished	vB_Eco_mar005P1	-	-	-	-	-	-	-	-	167773	37.7236
uni_ont3_M4_polypolished	lib3_nano_unicycler_polished	3	Unicycler	Nanopore (Polished)	Final	Yes	nano_unicycler_polished	vB_VpaS_sm032	-	-	-	-	-	-	-	-	79660	45.6741
uni_ont3_M4_polypolished	lib3_nano_unicycler_polished	3	Unicycler	Nanopore (Polished)	Final	Yes	nano_unicycler_polished	vB_Vpa_sm033	64866	81.395	29543	4	7	214432	22.12	39.89	320253	43.2299
uni_ont3_M4_polypolished	lib3_nano_unicycler_polished	3	Unicycler	Nanopore (Polished)	Final	Yes	nano_unicycler_polished	Average	30956.4	58.8323	22669.4	2.2	1.71429	46462.4	848.547	155.393	88584.4	-
uni_ont3_polypolished	lib3_nano_unicycler_polished	3	Unicycler	Nanopore (Polished)	Prelim_and_supplementary	Yes	nano_unicycler_polished	CDMH1	-	-	-	-	-	-	-	-	54279	28.4456
uni_ont3_polypolished	lib3_nano_unicycler_polished	3	Unicycler	Nanopore (Polished)	Prelim_and_supplementary	Yes	nano_unicycler_polished	HP1	-	-	-	-	-	-	-	-	32355	40.0062
uni_ont3_polypolished	lib3_nano_unicycler_polished	3	Unicycler	Nanopore (Polished)	Prelim_and_supplementary	Yes	nano_unicycler_polished	KUW1	-	-	-	-	-	-	-	-	44509	60.7608
uni_ont3_polypolished	lib3_nano_unicycler_polished	3	Unicycler	Nanopore (Polished)	Prelim_and_supplementary	Yes	nano_unicycler_polished	NC_001422	-	-	-	-	-	-	-	-	5386	44.7642
uni_ont3_polypolished	lib3_nano_unicycler_polished	3	Unicycler	Nanopore (Polished)	Prelim_and_supplementary	Yes	nano_unicycler_polished	PARMAL1	15302	50.086	-	-	0	0	301.91	396.54	44565	57.5833
uni_ont3_polypolished	lib3_nano_unicycler_polished	3	Unicycler	Nanopore (Polished)	Prelim_and_supplementary	Yes	nano_unicycler_polished	SRSM4	-	-	-	-	-	-	-	-	194454	41.1203
uni_ont3_polypolished	lib3_nano_unicycler_polished	3	Unicycler	Nanopore (Polished)	Prelim_and_supplementary	Yes	nano_unicycler_polished	VP1	12945	39.916	-	-	2	33540	4476.47	1495.8	70044	47.3388
uni_ont3_polypolished	lib3_nano_unicycler_polished	3	Unicycler	Nanopore (Polished)	Prelim_and_supplementary	Yes	nano_unicycler_polished	vB_EcoS_swan01	16735	51.029	8710	2	0	0	1438.4	1348.01	50865	44.74
uni_ont3_polypolished	lib3_nano_unicycler_polished	3	Unicycler	Nanopore (Polished)	Prelim_and_supplementary	Yes	nano_unicycler_polished	vB_Eco_SLUR29	-	-	-	-	-	-	-	-	48466	44.7472
uni_ont3_polypolished	lib3_nano_unicycler_polished	3	Unicycler	Nanopore (Polished)	Prelim_and_supplementary	Yes	nano_unicycler_polished	vB_Eco_mar001J1	8287	38.035	3929	4	0	0	851.34	1139.49	50343	44.3954
uni_ont3_polypolished	lib3_nano_unicycler_polished	3	Unicycler	Nanopore (Polished)	Prelim_and_supplementary	Yes	nano_unicycler_polished	vB_Eco_mar002J2	48004	98.032	48004	1	0	0	1503.32	2029.53	50343	44.3815
uni_ont3_polypolished	lib3_nano_unicycler_polished	3	Unicycler	Nanopore (Polished)	Prelim_and_supplementary	Yes	nano_unicycler_polished	vB_Eco_mar003J3	49248	71.247	19445	2	1	23105	1328.27	1737.33	115471	39.7754
uni_ont3_polypolished	lib3_nano_unicycler_polished	3	Unicycler	Nanopore (Polished)	Prelim_and_supplementary	Yes	nano_unicycler_polished	vB_Eco_mar005P1	-	-	-	-	-	-	-	-	167773	37.7236
uni_ont3_polypolished	lib3_nano_unicycler_polished	3	Unicycler	Nanopore (Polished)	Prelim_and_supplementary	Yes	nano_unicycler_polished	vB_VpaS_sm032	-	-	-	-	-	-	-	-	79660	45.6741
uni_ont3_polypolished	lib3_nano_unicycler_polished	3	Unicycler	Nanopore (Polished)	Prelim_and_supplementary	Yes	nano_unicycler_polished	vB_Vpa_sm033	63068	79.029	27968	4	7	210636	1397	1758.9	320253	43.2299
uni_ont3_polypolished	lib3_nano_unicycler_polished	3	Unicycler	Nanopore (Polished)	Prelim_and_supplementary	Yes	nano_unicycler_polished	Average	30512.7	61.0534	21611.2	2.6	1.42857	38183	1613.82	1415.09	88584.4	-
uni_ont_all	all_nano_unicycler	Pooled	Unicycler	Nanopore	Prelim_and_supplementary	No	nano_unicycler	CDMH1	-	-	-	-	-	-	-	-	54279	28.4456
uni_ont_all	all_nano_unicycler	Pooled	Unicycler	Nanopore	Prelim_and_supplementary	No	nano_unicycler	HP1	-	-	-	-	-	-	-	-	32355	40.0062
uni_ont_all	all_nano_unicycler	Pooled	Unicycler	Nanopore	Prelim_and_supplementary	No	nano_unicycler	KUW1	1704	5.192	-	-	0	0	2238.47	3380.54	44509	60.7608
uni_ont_all	all_nano_unicycler	Pooled	Unicycler	Nanopore	Prelim_and_supplementary	No	nano_unicycler	NC_001422	-	-	-	-	-	-	-	-	5386	44.7642
uni_ont_all	all_nano_unicycler	Pooled	Unicycler	Nanopore	Prelim_and_supplementary	No	nano_unicycler	PARMAL1	2955	6.761	-	-	0	0	1793.57	1962.77	44565	57.5833
uni_ont_all	all_nano_unicycler	Pooled	Unicycler	Nanopore	Prelim_and_supplementary	No	nano_unicycler	SRSM4	-	-	-	-	-	-	-	-	194454	41.1203
uni_ont_all	all_nano_unicycler	Pooled	Unicycler	Nanopore	Prelim_and_supplementary	No	nano_unicycler	VP1	9617	37.299	5833	5	5	37330	5391.18	2452.81	70044	47.3388
uni_ont_all	all_nano_unicycler	Pooled	Unicycler	Nanopore	Prelim_and_supplementary	No	nano_unicycler	vB_EcoS_swan01	9758	55.189	4417	4	1	10474	3124.2	3863.99	50865	44.74
uni_ont_all	all_nano_unicycler	Pooled	Unicycler	Nanopore	Prelim_and_supplementary	No	nano_unicycler	vB_Eco_SLUR29	5506	13.108	-	-	0	0	4894.33	3859.84	48466	44.7472
uni_ont_all	all_nano_unicycler	Pooled	Unicycler	Nanopore	Prelim_and_supplementary	No	nano_unicycler	vB_Eco_mar001J1	7932	29.825	-	-	0	0	2600.78	3531.59	50343	44.3954
uni_ont_all	all_nano_unicycler	Pooled	Unicycler	Nanopore	Prelim_and_supplementary	No	nano_unicycler	vB_Eco_mar002J2	10682	45.935	-	-	0	0	2741.94	3789.38	50343	44.3815
uni_ont_all	all_nano_unicycler	Pooled	Unicycler	Nanopore	Prelim_and_supplementary	No	nano_unicycler	vB_Eco_mar003J3	33878	87.722	31551	2	12	98560	2232.7	3086.27	115471	39.7754
uni_ont_all	all_nano_unicycler	Pooled	Unicycler	Nanopore	Prelim_and_supplementary	No	nano_unicycler	vB_Eco_mar005P1	-	-	-	-	-	-	-	-	167773	37.7236
uni_ont_all	all_nano_unicycler	Pooled	Unicycler	Nanopore	Prelim_and_supplementary	No	nano_unicycler	vB_VpaS_sm032	-	-	-	-	-	-	-	-	79660	45.6741
uni_ont_all	all_nano_unicycler	Pooled	Unicycler	Nanopore	Prelim_and_supplementary	No	nano_unicycler	vB_Vpa_sm033	64423	82.272	48353	3	7	233210	2173.86	2814.88	320253	43.2299
uni_ont_all	all_nano_unicycler	Pooled	Unicycler	Nanopore	Prelim_and_supplementary	No	nano_unicycler	Average	16272.8	40.367	22538.5	3.5	2.77778	42174.9	3021.23	3193.56	88584.4	-
uni_ont_all_M4	all_nano_unicycler	Pooled	Unicycler	Nanopore	Final	No	nano_unicycler	CDMH1	-	-	-	-	-	-	-	-	54279	28.4456
uni_ont_all_M4	all_nano_unicycler	Pooled	Unicycler	Nanopore	Final	No	nano_unicycler	HP1	-	-	-	-	-	-	-	-	32355	40.0062
uni_ont_all_M4	all_nano_unicycler	Pooled	Unicycler	Nanopore	Final	No	nano_unicycler	KUW1	-	-	-	-	-	-	-	-	44509	60.7608
uni_ont_all_M4	all_nano_unicycler	Pooled	Unicycler	Nanopore	Final	No	nano_unicycler	NC_001422	-	-	-	-	-	-	-	-	5386	44.7642
uni_ont_all_M4	all_nano_unicycler	Pooled	Unicycler	Nanopore	Final	No	nano_unicycler	PARMAL1	5223	11.718	-	-	0	0	19.15	19.15	44565	57.5833
uni_ont_all_M4	all_nano_unicycler	Pooled	Unicycler	Nanopore	Final	No	nano_unicycler	SRSM4	-	-	-	-	-	-	-	-	194454	41.1203
uni_ont_all_M4	all_nano_unicycler	Pooled	Unicycler	Nanopore	Final	No	nano_unicycler	VP1	9318	38.018	5716	5	12	64017	4361.78	227.89	70044	47.3388
uni_ont_all_M4	all_nano_unicycler	Pooled	Unicycler	Nanopore	Final	No	nano_unicycler	vB_EcoS_swan01	10545	68.786	6796	4	2	23816	1825.62	203.35	50865	44.74
uni_ont_all_M4	all_nano_unicycler	Pooled	Unicycler	Nanopore	Final	No	nano_unicycler	vB_Eco_SLUR29	-	-	-	-	-	-	-	-	48466	44.7472
uni_ont_all_M4	all_nano_unicycler	Pooled	Unicycler	Nanopore	Final	No	nano_unicycler	vB_Eco_mar001J1	42722	95.781	42722	1	1	6955	1103.83	129.97	50343	44.3954
uni_ont_all_M4	all_nano_unicycler	Pooled	Unicycler	Nanopore	Final	No	nano_unicycler	vB_Eco_mar002J2	9532	38.993	-	-	1	16861	1167.72	220.25	50343	44.3815
uni_ont_all_M4	all_nano_unicycler	Pooled	Unicycler	Nanopore	Final	No	nano_unicycler	vB_Eco_mar003J3	34024	87.432	32928	2	16	96050	296.25	374.37	115471	39.7754
uni_ont_all_M4	all_nano_unicycler	Pooled	Unicycler	Nanopore	Final	No	nano_unicycler	vB_Eco_mar005P1	-	-	-	-	-	-	-	-	167773	37.7236
uni_ont_all_M4	all_nano_unicycler	Pooled	Unicycler	Nanopore	Final	No	nano_unicycler	vB_VpaS_sm032	-	-	-	-	-	-	-	-	79660	45.6741
uni_ont_all_M4	all_nano_unicycler	Pooled	Unicycler	Nanopore	Final	No	nano_unicycler	vB_Vpa_sm033	68054	83.488	51645	3	7	231692	23.14	38.21	320253	43.2299
uni_ont_all_M4	all_nano_unicycler	Pooled	Unicycler	Nanopore	Final	No	nano_unicycler	Average	25631.1	60.6023	27961.4	3	5.57143	62770.1	1256.78	173.313	88584.4	-
uni_ont_all_M4_polypolished	all_nano_unicycler_polished	Pooled	Unicycler	Nanopore (Polished)	Final	Yes	nano_unicycler_polished	CDMH1	-	-	-	-	-	-	-	-	54279	28.4456
uni_ont_all_M4_polypolished	all_nano_unicycler_polished	Pooled	Unicycler	Nanopore (Polished)	Final	Yes	nano_unicycler_polished	HP1	-	-	-	-	-	-	-	-	32355	40.0062
uni_ont_all_M4_polypolished	all_nano_unicycler_polished	Pooled	Unicycler	Nanopore (Polished)	Final	Yes	nano_unicycler_polished	KUW1	-	-	-	-	-	-	-	-	44509	60.7608
uni_ont_all_M4_polypolished	all_nano_unicycler_polished	Pooled	Unicycler	Nanopore (Polished)	Final	Yes	nano_unicycler_polished	NC_001422	-	-	-	-	-	-	-	-	5386	44.7642
uni_ont_all_M4_polypolished	all_nano_unicycler_polished	Pooled	Unicycler	Nanopore (Polished)	Final	Yes	nano_unicycler_polished	PARMAL1	5226	11.727	-	-	0	0	0	0	44565	57.5833
uni_ont_all_M4_polypolished	all_nano_unicycler_polished	Pooled	Unicycler	Nanopore (Polished)	Final	Yes	nano_unicycler_polished	SRSM4	-	-	-	-	-	-	-	-	194454	41.1203
uni_ont_all_M4_polypolished	all_nano_unicycler_polished	Pooled	Unicycler	Nanopore (Polished)	Final	Yes	nano_unicycler_polished	VP1	9314	38.029	5717	5	12	64051	4353.14	122.19	70044	47.3388
uni_ont_all_M4_polypolished	all_nano_unicycler_polished	Pooled	Unicycler	Nanopore (Polished)	Final	Yes	nano_unicycler_polished	vB_EcoS_swan01	10553	68.788	6794	4	2	23844	1831.43	150.72	50865	44.74
uni_ont_all_M4_polypolished	all_nano_unicycler_polished	Pooled	Unicycler	Nanopore (Polished)	Final	Yes	nano_unicycler_polished	vB_Eco_SLUR29	-	-	-	-	-	-	-	-	48466	44.7472
uni_ont_all_M4_polypolished	all_nano_unicycler_polished	Pooled	Unicycler	Nanopore (Polished)	Final	Yes	nano_unicycler_polished	vB_Eco_mar001J1	42698	87.766	42698	1	1	16878	747.29	97.92	50343	44.3954
uni_ont_all_M4_polypolished	all_nano_unicycler_polished	Pooled	Unicycler	Nanopore (Polished)	Final	Yes	nano_unicycler_polished	vB_Eco_mar002J2	8565	34.211	-	-	1	6966	2212.6	68.65	50343	44.3815
uni_ont_all_M4_polypolished	all_nano_unicycler_polished	Pooled	Unicycler	Nanopore (Polished)	Final	Yes	nano_unicycler_polished	vB_Eco_mar003J3	34006	87.432	32923	2	16	96061	223.64	262.47	115471	39.7754
uni_ont_all_M4_polypolished	all_nano_unicycler_polished	Pooled	Unicycler	Nanopore (Polished)	Final	Yes	nano_unicycler_polished	vB_Eco_mar005P1	-	-	-	-	-	-	-	-	167773	37.7236
uni_ont_all_M4_polypolished	all_nano_unicycler_polished	Pooled	Unicycler	Nanopore (Polished)	Final	Yes	nano_unicycler_polished	vB_VpaS_sm032	-	-	-	-	-	-	-	-	79660	45.6741
uni_ont_all_M4_polypolished	all_nano_unicycler_polished	Pooled	Unicycler	Nanopore (Polished)	Final	Yes	nano_unicycler_polished	vB_Vpa_sm033	68040	83.489	51642	3	7	231677	10.17	16.48	320253	43.2299
uni_ont_all_M4_polypolished	all_nano_unicycler_polished	Pooled	Unicycler	Nanopore (Polished)	Final	Yes	nano_unicycler_polished	Average	25486	58.7774	27954.8	3	5.57143	62782.4	1339.75	102.633	88584.4	-
uni_ont_all_polypolished	all_nano_unicycler_polished	Pooled	Unicycler	Nanopore (Polished)	Prelim_and_supplementary	Yes	nano_unicycler_polished	CDMH1	-	-	-	-	-	-	-	-	54279	28.4456
uni_ont_all_polypolished	all_nano_unicycler_polished	Pooled	Unicycler	Nanopore (Polished)	Prelim_and_supplementary	Yes	nano_unicycler_polished	HP1	-	-	-	-	-	-	-	-	32355	40.0062
uni_ont_all_polypolished	all_nano_unicycler_polished	Pooled	Unicycler	Nanopore (Polished)	Prelim_and_supplementary	Yes	nano_unicycler_polished	KUW1	1726	4.076	-	-	0	0	1796.06	2723.06	44509	60.7608
uni_ont_all_polypolished	all_nano_unicycler_polished	Pooled	Unicycler	Nanopore (Polished)	Prelim_and_supplementary	Yes	nano_unicycler_polished	NC_001422	-	-	-	-	-	-	-	-	5386	44.7642
uni_ont_all_polypolished	all_nano_unicycler_polished	Pooled	Unicycler	Nanopore (Polished)	Prelim_and_supplementary	Yes	nano_unicycler_polished	PARMAL1	3002	6.761	-	-	0	0	366.42	233.18	44565	57.5833
uni_ont_all_polypolished	all_nano_unicycler_polished	Pooled	Unicycler	Nanopore (Polished)	Prelim_and_supplementary	Yes	nano_unicycler_polished	SRSM4	-	-	-	-	-	-	-	-	194454	41.1203
uni_ont_all_polypolished	all_nano_unicycler_polished	Pooled	Unicycler	Nanopore (Polished)	Prelim_and_supplementary	Yes	nano_unicycler_polished	VP1	9779	38.142	5844	5	9	63959	4740.48	929.95	70044	47.3388
uni_ont_all_polypolished	all_nano_unicycler_polished	Pooled	Unicycler	Nanopore (Polished)	Prelim_and_supplementary	Yes	nano_unicycler_polished	vB_EcoS_swan01	32658	87.374	32658	1	2	33135	3196.74	1883.43	50865	44.74
uni_ont_all_polypolished	all_nano_unicycler_polished	Pooled	Unicycler	Nanopore (Polished)	Prelim_and_supplementary	Yes	nano_unicycler_polished	vB_Eco_SLUR29	-	-	-	-	-	-	-	-	48466	44.7472
uni_ont_all_polypolished	all_nano_unicycler_polished	Pooled	Unicycler	Nanopore (Polished)	Prelim_and_supplementary	Yes	nano_unicycler_polished	vB_Eco_mar001J1	40176	84.6	40176	1	1	22452	2376.58	2200.89	50343	44.3954
uni_ont_all_polypolished	all_nano_unicycler_polished	Pooled	Unicycler	Nanopore (Polished)	Prelim_and_supplementary	Yes	nano_unicycler_polished	vB_Eco_mar002J2	8382	25.799	-	-	0	0	2397.7	3172.95	50343	44.3815
uni_ont_all_polypolished	all_nano_unicycler_polished	Pooled	Unicycler	Nanopore (Polished)	Prelim_and_supplementary	Yes	nano_unicycler_polished	vB_Eco_mar003J3	34363	87.722	31989	2	14	112267	1110.99	1471	115471	39.7754
uni_ont_all_polypolished	all_nano_unicycler_polished	Pooled	Unicycler	Nanopore (Polished)	Prelim_and_supplementary	Yes	nano_unicycler_polished	vB_Eco_mar005P1	-	-	-	-	-	-	-	-	167773	37.7236
uni_ont_all_polypolished	all_nano_unicycler_polished	Pooled	Unicycler	Nanopore (Polished)	Prelim_and_supplementary	Yes	nano_unicycler_polished	vB_VpaS_sm032	-	-	-	-	-	-	-	-	79660	45.6741
uni_ont_all_polypolished	all_nano_unicycler_polished	Pooled	Unicycler	Nanopore (Polished)	Prelim_and_supplementary	Yes	nano_unicycler_polished	vB_Vpa_sm033	65218	82.375	48899	3	8	235909	990.62	1163.63	320253	43.2299
uni_ont_all_polypolished	all_nano_unicycler_polished	Pooled	Unicycler	Nanopore (Polished)	Prelim_and_supplementary	Yes	nano_unicycler_polished	Average	24413	52.1061	31913.2	2.4	4.25	58465.2	2121.95	1722.26	88584.4	-
wtdgb2_ont1	lib1_nano_wtdbg2	1	wtdbg2	Nanopore	Prelim_and_supplementary	No	nano_wtdbg2	CDMH1	-	-	-	-	-	-	-	-	54279	28.4456
wtdgb2_ont1	lib1_nano_wtdbg2	1	wtdbg2	Nanopore	Prelim_and_supplementary	No	nano_wtdbg2	HP1	-	-	-	-	-	-	-	-	32355	40.0062
wtdgb2_ont1	lib1_nano_wtdbg2	1	wtdbg2	Nanopore	Prelim_and_supplementary	No	nano_wtdbg2	KUW1	9720	35.981	-	-	0	0	977.03	1706.64	44509	60.7608
wtdgb2_ont1	lib1_nano_wtdbg2	1	wtdbg2	Nanopore	Prelim_and_supplementary	No	nano_wtdbg2	NC_001422	-	-	-	-	-	-	-	-	5386	44.7642
wtdgb2_ont1	lib1_nano_wtdbg2	1	wtdbg2	Nanopore	Prelim_and_supplementary	No	nano_wtdbg2	PARMAL1	23965	94.581	23965	1	3	47204	724.85	1066.08	44565	57.5833
wtdgb2_ont1	lib1_nano_wtdbg2	1	wtdbg2	Nanopore	Prelim_and_supplementary	No	nano_wtdbg2	SRSM4	-	-	-	-	-	-	-	-	194454	41.1203
wtdgb2_ont1	lib1_nano_wtdbg2	1	wtdbg2	Nanopore	Prelim_and_supplementary	No	nano_wtdbg2	VP1	15389	75.468	6891	4	20	84290	3721.08	1576.68	70044	47.3388
wtdgb2_ont1	lib1_nano_wtdbg2	1	wtdbg2	Nanopore	Prelim_and_supplementary	No	nano_wtdbg2	vB_EcoS_swan01	6700	59.393	2949	7	24	69209	986.01	1566.27	50865	44.74
wtdgb2_ont1	lib1_nano_wtdbg2	1	wtdbg2	Nanopore	Prelim_and_supplementary	No	nano_wtdbg2	vB_Eco_SLUR29	-	-	-	-	-	-	-	-	48466	44.7472
wtdgb2_ont1	lib1_nano_wtdbg2	1	wtdbg2	Nanopore	Prelim_and_supplementary	No	nano_wtdbg2	vB_Eco_mar001J1	5122	43.964	2495	7	27	62182	1056.01	1852.13	50343	44.3954
wtdgb2_ont1	lib1_nano_wtdbg2	1	wtdbg2	Nanopore	Prelim_and_supplementary	No	nano_wtdbg2	vB_Eco_mar002J2	5259	64.235	3279	6	36	90911	949.01	1574.24	50343	44.3815
wtdgb2_ont1	lib1_nano_wtdbg2	1	wtdbg2	Nanopore	Prelim_and_supplementary	No	nano_wtdbg2	vB_Eco_mar003J3	14921	59.998	4269	8	58	164919	916.29	1455.51	115471	39.7754
wtdgb2_ont1	lib1_nano_wtdbg2	1	wtdbg2	Nanopore	Prelim_and_supplementary	No	nano_wtdbg2	vB_Eco_mar005P1	-	-	-	-	-	-	-	-	167773	37.7236
wtdgb2_ont1	lib1_nano_wtdbg2	1	wtdbg2	Nanopore	Prelim_and_supplementary	No	nano_wtdbg2	vB_VpaS_sm032	-	-	-	-	-	-	-	-	79660	45.6741
wtdgb2_ont1	lib1_nano_wtdbg2	1	wtdbg2	Nanopore	Prelim_and_supplementary	No	nano_wtdbg2	vB_Vpa_sm033	57110	96.263	50991	3	31	266581	605.18	882.49	320253	43.2299
wtdgb2_ont1	lib1_nano_wtdbg2	1	wtdbg2	Nanopore	Prelim_and_supplementary	No	nano_wtdbg2	Average	17273.2	66.2354	13548.4	5.14286	24.875	98162	1241.93	1460.01	88584.4	-
wtdgb2_ont1_M4	lib1_nano_wtdbg2	1	wtdbg2	Nanopore	Final	No	nano_wtdbg2	CDMH1	-	-	-	-	-	-	-	-	54279	28.4456
wtdgb2_ont1_M4	lib1_nano_wtdbg2	1	wtdbg2	Nanopore	Final	No	nano_wtdbg2	HP1	-	-	-	-	-	-	-	-	32355	40.0062
wtdgb2_ont1_M4	lib1_nano_wtdbg2	1	wtdbg2	Nanopore	Final	No	nano_wtdbg2	KUW1	9936	36.067	-	-	0	0	18.68	37.37	44509	60.7608
wtdgb2_ont1_M4	lib1_nano_wtdbg2	1	wtdbg2	Nanopore	Final	No	nano_wtdbg2	NC_001422	-	-	-	-	-	-	-	-	5386	44.7642
wtdgb2_ont1_M4	lib1_nano_wtdbg2	1	wtdbg2	Nanopore	Final	No	nano_wtdbg2	PARMAL1	24243	94.525	24243	1	3	48081	4.19	52.41	44565	57.5833
wtdgb2_ont1_M4	lib1_nano_wtdbg2	1	wtdbg2	Nanopore	Final	No	nano_wtdbg2	SRSM4	-	-	-	-	-	-	-	-	194454	41.1203
wtdgb2_ont1_M4	lib1_nano_wtdbg2	1	wtdbg2	Nanopore	Final	No	nano_wtdbg2	VP1	15621	75.497	8258	3	18	81063	2956.74	121.51	70044	47.3388
wtdgb2_ont1_M4	lib1_nano_wtdbg2	1	wtdbg2	Nanopore	Final	No	nano_wtdbg2	vB_EcoS_swan01	6787	74.389	3082	7	34	85029	1108.47	176.57	50865	44.74
wtdgb2_ont1_M4	lib1_nano_wtdbg2	1	wtdbg2	Nanopore	Final	No	nano_wtdbg2	vB_Eco_SLUR29	3460	7.962	-	-	1	5051	3085.3	383.14	48466	44.7472
wtdgb2_ont1_M4	lib1_nano_wtdbg2	1	wtdbg2	Nanopore	Final	No	nano_wtdbg2	vB_Eco_mar001J1	5123	59.035	2698	7	39	85273	1072.45	230.41	50343	44.3954
wtdgb2_ont1_M4	lib1_nano_wtdbg2	1	wtdbg2	Nanopore	Final	No	nano_wtdbg2	vB_Eco_mar002J2	4448	57.811	2326	8	29	70107	279.39	238.68	50343	44.3815
wtdgb2_ont1_M4	lib1_nano_wtdbg2	1	wtdbg2	Nanopore	Final	No	nano_wtdbg2	vB_Eco_mar003J3	15020	59.77	2763	8	48	143490	11.45	73.73	115471	39.7754
wtdgb2_ont1_M4	lib1_nano_wtdbg2	1	wtdbg2	Nanopore	Final	No	nano_wtdbg2	vB_Eco_mar005P1	-	-	-	-	-	-	-	-	167773	37.7236
wtdgb2_ont1_M4	lib1_nano_wtdbg2	1	wtdbg2	Nanopore	Final	No	nano_wtdbg2	vB_VpaS_sm032	-	-	-	-	-	-	-	-	79660	45.6741
wtdgb2_ont1_M4	lib1_nano_wtdbg2	1	wtdbg2	Nanopore	Final	No	nano_wtdbg2	vB_Vpa_sm033	57519	96.291	51463	3	28	264857	10.05	29.6	320253	43.2299
wtdgb2_ont1_M4	lib1_nano_wtdbg2	1	wtdbg2	Nanopore	Final	No	nano_wtdbg2	Average	15795.2	62.3719	13547.6	5.28571	22.2222	86994.6	949.636	149.269	88584.4	-
wtdgb2_ont1_M4_polypolished	lib1_nano_wtdbg2_polished	1	wtdbg2	Nanopore (Polished)	Final	Yes	nano_wtdbg2_polished	CDMH1	-	-	-	-	-	-	-	-	54279	28.4456
wtdgb2_ont1_M4_polypolished	lib1_nano_wtdbg2_polished	1	wtdbg2	Nanopore (Polished)	Final	Yes	nano_wtdbg2_polished	HP1	-	-	-	-	-	-	-	-	32355	40.0062
wtdgb2_ont1_M4_polypolished	lib1_nano_wtdbg2_polished	1	wtdbg2	Nanopore (Polished)	Final	Yes	nano_wtdbg2_polished	KUW1	9933	36.067	-	-	0	0	0	0	44509	60.7608
wtdgb2_ont1_M4_polypolished	lib1_nano_wtdbg2_polished	1	wtdbg2	Nanopore (Polished)	Final	Yes	nano_wtdbg2_polished	NC_001422	-	-	-	-	-	-	-	-	5386	44.7642
wtdgb2_ont1_M4_polypolished	lib1_nano_wtdbg2_polished	1	wtdbg2	Nanopore (Polished)	Final	Yes	nano_wtdbg2_polished	PARMAL1	24243	94.525	24243	1	3	48084	2.1	14.67	44565	57.5833
wtdgb2_ont1_M4_polypolished	lib1_nano_wtdbg2_polished	1	wtdbg2	Nanopore (Polished)	Final	Yes	nano_wtdbg2_polished	SRSM4	-	-	-	-	-	-	-	-	194454	41.1203
wtdgb2_ont1_M4_polypolished	lib1_nano_wtdbg2_polished	1	wtdbg2	Nanopore (Polished)	Final	Yes	nano_wtdbg2_polished	VP1	15619	75.504	8257	3	18	81074	2949.32	83.59	70044	47.3388
wtdgb2_ont1_M4_polypolished	lib1_nano_wtdbg2_polished	1	wtdbg2	Nanopore (Polished)	Final	Yes	nano_wtdbg2_polished	vB_EcoS_swan01	6788	74.493	3083	7	34	85077	1126.53	108.98	50865	44.74
wtdgb2_ont1_M4_polypolished	lib1_nano_wtdbg2_polished	1	wtdbg2	Nanopore (Polished)	Final	Yes	nano_wtdbg2_polished	vB_Eco_SLUR29	3460	7.962	-	-	1	5051	3004.64	221.82	48466	44.7472
wtdgb2_ont1_M4_polypolished	lib1_nano_wtdbg2_polished	1	wtdbg2	Nanopore (Polished)	Final	Yes	nano_wtdbg2_polished	vB_Eco_mar001J1	5122	63.28	2704	7	38	91552	205.19	120.89	50343	44.3954
wtdgb2_ont1_M4_polypolished	lib1_nano_wtdbg2_polished	1	wtdbg2	Nanopore (Polished)	Final	Yes	nano_wtdbg2_polished	vB_Eco_mar002J2	4118	55.211	2107	9	30	63999	1378.5	157.32	50343	44.3815
wtdgb2_ont1_M4_polypolished	lib1_nano_wtdbg2_polished	1	wtdbg2	Nanopore (Polished)	Final	Yes	nano_wtdbg2_polished	vB_Eco_mar003J3	15019	59.772	2761	8	48	143509	9.3	37.21	115471	39.7754
wtdgb2_ont1_M4_polypolished	lib1_nano_wtdbg2_polished	1	wtdbg2	Nanopore (Polished)	Final	Yes	nano_wtdbg2_polished	vB_Eco_mar005P1	-	-	-	-	-	-	-	-	167773	37.7236
wtdgb2_ont1_M4_polypolished	lib1_nano_wtdbg2_polished	1	wtdbg2	Nanopore (Polished)	Final	Yes	nano_wtdbg2_polished	vB_VpaS_sm032	-	-	-	-	-	-	-	-	79660	45.6741
wtdgb2_ont1_M4_polypolished	lib1_nano_wtdbg2_polished	1	wtdbg2	Nanopore (Polished)	Final	Yes	nano_wtdbg2_polished	vB_Vpa_sm033	57519	96.291	51465	3	28	264854	1.63	8.69	320253	43.2299
wtdgb2_ont1_M4_polypolished	lib1_nano_wtdbg2_polished	1	wtdbg2	Nanopore (Polished)	Final	Yes	nano_wtdbg2_polished	Average	15757.9	62.5672	13517.1	5.42857	22.2222	87022.2	964.134	83.6856	88584.4	-
wtdgb2_ont1_polypolished	lib1_nano_wtdbg2_polished	1	wtdbg2	Nanopore (Polished)	Prelim_and_supplementary	Yes	nano_wtdbg2_polished	CDMH1	-	-	-	-	-	-	-	-	54279	28.4456
wtdgb2_ont1_polypolished	lib1_nano_wtdbg2_polished	1	wtdbg2	Nanopore (Polished)	Prelim_and_supplementary	Yes	nano_wtdbg2_polished	HP1	-	-	-	-	-	-	-	-	32355	40.0062
wtdgb2_ont1_polypolished	lib1_nano_wtdbg2_polished	1	wtdbg2	Nanopore (Polished)	Prelim_and_supplementary	Yes	nano_wtdbg2_polished	KUW1	9797	35.981	-	-	0	0	434.32	818.28	44509	60.7608
wtdgb2_ont1_polypolished	lib1_nano_wtdbg2_polished	1	wtdbg2	Nanopore (Polished)	Prelim_and_supplementary	Yes	nano_wtdbg2_polished	NC_001422	-	-	-	-	-	-	-	-	5386	44.7642
wtdgb2_ont1_polypolished	lib1_nano_wtdbg2_polished	1	wtdbg2	Nanopore (Polished)	Prelim_and_supplementary	Yes	nano_wtdbg2_polished	PARMAL1	24146	94.581	24146	1	3	47572	100.95	185.07	44565	57.5833
wtdgb2_ont1_polypolished	lib1_nano_wtdbg2_polished	1	wtdbg2	Nanopore (Polished)	Prelim_and_supplementary	Yes	nano_wtdbg2_polished	SRSM4	-	-	-	-	-	-	-	-	194454	41.1203
wtdgb2_ont1_polypolished	lib1_nano_wtdbg2_polished	1	wtdbg2	Nanopore (Polished)	Prelim_and_supplementary	Yes	nano_wtdbg2_polished	VP1	15496	75.468	6940	4	20	85044	3091.84	412.41	70044	47.3388
wtdgb2_ont1_polypolished	lib1_nano_wtdbg2_polished	1	wtdbg2	Nanopore (Polished)	Prelim_and_supplementary	Yes	nano_wtdbg2_polished	vB_EcoS_swan01	6752	59.41	2988	7	24	69860	296.46	386.38	50865	44.74
wtdgb2_ont1_polypolished	lib1_nano_wtdbg2_polished	1	wtdbg2	Nanopore (Polished)	Prelim_and_supplementary	Yes	nano_wtdbg2_polished	vB_Eco_SLUR29	-	-	-	-	-	-	-	-	48466	44.7472
wtdgb2_ont1_polypolished	lib1_nano_wtdbg2_polished	1	wtdbg2	Nanopore (Polished)	Prelim_and_supplementary	Yes	nano_wtdbg2_polished	vB_Eco_mar001J1	5093	54.717	3306	6	32	84057	352.64	621.04	50343	44.3954
wtdgb2_ont1_polypolished	lib1_nano_wtdbg2_polished	1	wtdbg2	Nanopore (Polished)	Prelim_and_supplementary	Yes	nano_wtdbg2_polished	vB_Eco_mar002J2	5268	49.733	2503	7	30	70355	269.19	511.75	50343	44.3815
wtdgb2_ont1_polypolished	lib1_nano_wtdbg2_polished	1	wtdbg2	Nanopore (Polished)	Prelim_and_supplementary	Yes	nano_wtdbg2_polished	vB_Eco_mar003J3	15007	60.005	4310	8	58	166183	309.05	473.67	115471	39.7754
wtdgb2_ont1_polypolished	lib1_nano_wtdbg2_polished	1	wtdbg2	Nanopore (Polished)	Prelim_and_supplementary	Yes	nano_wtdbg2_polished	vB_Eco_mar005P1	-	-	-	-	-	-	-	-	167773	37.7236
wtdgb2_ont1_polypolished	lib1_nano_wtdbg2_polished	1	wtdbg2	Nanopore (Polished)	Prelim_and_supplementary	Yes	nano_wtdbg2_polished	vB_VpaS_sm032	-	-	-	-	-	-	-	-	79660	45.6741
wtdgb2_ont1_polypolished	lib1_nano_wtdbg2_polished	1	wtdbg2	Nanopore (Polished)	Prelim_and_supplementary	Yes	nano_wtdbg2_polished	vB_Vpa_sm033	57395	96.263	51271	3	31	267975	141.47	193.81	320253	43.2299
wtdgb2_ont1_polypolished	lib1_nano_wtdbg2_polished	1	wtdbg2	Nanopore (Polished)	Prelim_and_supplementary	Yes	nano_wtdbg2_polished	Average	17369.2	65.7698	13637.7	5.14286	24.75	98880.8	624.49	450.301	88584.4	-
wtdgb2_ont2	lib2_nano_wtdbg2	2	wtdbg2	Nanopore	Prelim_and_supplementary	No	nano_wtdbg2	CDMH1	-	-	-	-	-	-	-	-	54279	28.4456
wtdgb2_ont2	lib2_nano_wtdbg2	2	wtdbg2	Nanopore	Prelim_and_supplementary	No	nano_wtdbg2	HP1	-	-	-	-	-	-	-	-	32355	40.0062
wtdgb2_ont2	lib2_nano_wtdbg2	2	wtdbg2	Nanopore	Prelim_and_supplementary	No	nano_wtdbg2	KUW1	12538	70.37	6476	3	0	0	1018.16	1462.83	44509	60.7608
wtdgb2_ont2	lib2_nano_wtdbg2	2	wtdbg2	Nanopore	Prelim_and_supplementary	No	nano_wtdbg2	NC_001422	-	-	-	-	-	-	-	-	5386	44.7642
wtdgb2_ont2	lib2_nano_wtdbg2	2	wtdbg2	Nanopore	Prelim_and_supplementary	No	nano_wtdbg2	PARMAL1	26205	94.583	26205	1	7	57754	1116.61	1550.75	44565	57.5833
wtdgb2_ont2	lib2_nano_wtdbg2	2	wtdbg2	Nanopore	Prelim_and_supplementary	No	nano_wtdbg2	SRSM4	-	-	-	-	-	-	-	-	194454	41.1203
wtdgb2_ont2	lib2_nano_wtdbg2	2	wtdbg2	Nanopore	Prelim_and_supplementary	No	nano_wtdbg2	VP1	17085	92.105	6303	4	26	107572	3577.14	1523.39	70044	47.3388
wtdgb2_ont2	lib2_nano_wtdbg2	2	wtdbg2	Nanopore	Prelim_and_supplementary	No	nano_wtdbg2	vB_EcoS_swan01	5413	52.494	3212	7	29	75282	948.02	1590.88	50865	44.74
wtdgb2_ont2	lib2_nano_wtdbg2	2	wtdbg2	Nanopore	Prelim_and_supplementary	No	nano_wtdbg2	vB_Eco_SLUR29	5689	11.98	-	-	4	27629	4823.37	2508.15	48466	44.7472
wtdgb2_ont2	lib2_nano_wtdbg2	2	wtdbg2	Nanopore	Prelim_and_supplementary	No	nano_wtdbg2	vB_Eco_mar001J1	4110	32.294	1708	11	17	38493	999.29	1612.01	50343	44.3954
wtdgb2_ont2	lib2_nano_wtdbg2	2	wtdbg2	Nanopore	Prelim_and_supplementary	No	nano_wtdbg2	vB_Eco_mar002J2	5689	51.888	2824	6	26	69497	983.55	1826.59	50343	44.3815
wtdgb2_ont2	lib2_nano_wtdbg2	2	wtdbg2	Nanopore	Prelim_and_supplementary	No	nano_wtdbg2	vB_Eco_mar003J3	11809	65.075	4275	8	49	173971	1054.38	1609.87	115471	39.7754
wtdgb2_ont2	lib2_nano_wtdbg2	2	wtdbg2	Nanopore	Prelim_and_supplementary	No	nano_wtdbg2	vB_Eco_mar005P1	-	-	-	-	-	-	-	-	167773	37.7236
wtdgb2_ont2	lib2_nano_wtdbg2	2	wtdbg2	Nanopore	Prelim_and_supplementary	No	nano_wtdbg2	vB_VpaS_sm032	-	-	-	-	-	-	-	-	79660	45.6741
wtdgb2_ont2	lib2_nano_wtdbg2	2	wtdbg2	Nanopore	Prelim_and_supplementary	No	nano_wtdbg2	vB_Vpa_sm033	83838	89.464	22502	4	16	128743	780.22	1113.83	320253	43.2299
wtdgb2_ont2	lib2_nano_wtdbg2	2	wtdbg2	Nanopore	Prelim_and_supplementary	No	nano_wtdbg2	Average	19152.9	62.2503	9188.12	5.5	19.3333	75437.9	1700.08	1644.26	88584.4	-
wtdgb2_ont2_M4	lib2_nano_wtdbg2	2	wtdbg2	Nanopore	Final	No	nano_wtdbg2	CDMH1	-	-	-	-	-	-	-	-	54279	28.4456
wtdgb2_ont2_M4	lib2_nano_wtdbg2	2	wtdbg2	Nanopore	Final	No	nano_wtdbg2	HP1	-	-	-	-	-	-	-	-	32355	40.0062
wtdgb2_ont2_M4	lib2_nano_wtdbg2	2	wtdbg2	Nanopore	Final	No	nano_wtdbg2	KUW1	12696	70.379	6550	3	0	0	18.15	48.41	44509	60.7608
wtdgb2_ont2_M4	lib2_nano_wtdbg2	2	wtdbg2	Nanopore	Final	No	nano_wtdbg2	NC_001422	-	-	-	-	-	-	-	-	5386	44.7642
wtdgb2_ont2_M4	lib2_nano_wtdbg2	2	wtdbg2	Nanopore	Final	No	nano_wtdbg2	PARMAL1	26495	94.796	26495	1	5	51607	9.75	40.95	44565	57.5833
wtdgb2_ont2_M4	lib2_nano_wtdbg2	2	wtdbg2	Nanopore	Final	No	nano_wtdbg2	SRSM4	-	-	-	-	-	-	-	-	194454	41.1203
wtdgb2_ont2_M4	lib2_nano_wtdbg2	2	wtdbg2	Nanopore	Final	No	nano_wtdbg2	VP1	17298	92.142	6132	4	28	111667	2908.08	133.15	70044	47.3388
wtdgb2_ont2_M4	lib2_nano_wtdbg2	2	wtdbg2	Nanopore	Final	No	nano_wtdbg2	vB_EcoS_swan01	7294	63.287	3131	6	31	80054	1691.11	271.46	50865	44.74
wtdgb2_ont2_M4	lib2_nano_wtdbg2	2	wtdbg2	Nanopore	Final	No	nano_wtdbg2	vB_Eco_SLUR29	-	-	-	-	-	-	-	-	48466	44.7472
wtdgb2_ont2_M4	lib2_nano_wtdbg2	2	wtdbg2	Nanopore	Final	No	nano_wtdbg2	vB_Eco_mar001J1	4376	46.815	2297	8	22	56943	723.1	273.25	50343	44.3954
wtdgb2_ont2_M4	lib2_nano_wtdbg2	2	wtdbg2	Nanopore	Final	No	nano_wtdbg2	vB_Eco_mar002J2	4205	51.302	2049	10	29	62675	725.99	164.43	50343	44.3815
wtdgb2_ont2_M4	lib2_nano_wtdbg2	2	wtdbg2	Nanopore	Final	No	nano_wtdbg2	vB_Eco_mar003J3	11407	65.724	5139	7	46	161601	24.12	99.03	115471	39.7754
wtdgb2_ont2_M4	lib2_nano_wtdbg2	2	wtdbg2	Nanopore	Final	No	nano_wtdbg2	vB_Eco_mar005P1	-	-	-	-	-	-	-	-	167773	37.7236
wtdgb2_ont2_M4	lib2_nano_wtdbg2	2	wtdbg2	Nanopore	Final	No	nano_wtdbg2	vB_VpaS_sm032	-	-	-	-	-	-	-	-	79660	45.6741
wtdgb2_ont2_M4	lib2_nano_wtdbg2	2	wtdbg2	Nanopore	Final	No	nano_wtdbg2	vB_Vpa_sm033	84606	89.466	23678	4	14	124541	3.17	46.94	320253	43.2299
wtdgb2_ont2_M4	lib2_nano_wtdbg2	2	wtdbg2	Nanopore	Final	No	nano_wtdbg2	Average	21047.1	71.7389	9433.88	5.375	21.875	81136	762.934	134.702	88584.4	-
wtdgb2_ont2_M4_polypolished	lib2_nano_wtdbg2_polished	2	wtdbg2	Nanopore (Polished)	Final	Yes	nano_wtdbg2_polished	CDMH1	-	-	-	-	-	-	-	-	54279	28.4456
wtdgb2_ont2_M4_polypolished	lib2_nano_wtdbg2_polished	2	wtdbg2	Nanopore (Polished)	Final	Yes	nano_wtdbg2_polished	HP1	-	-	-	-	-	-	-	-	32355	40.0062
wtdgb2_ont2_M4_polypolished	lib2_nano_wtdbg2_polished	2	wtdbg2	Nanopore (Polished)	Final	Yes	nano_wtdbg2_polished	KUW1	12694	70.379	6541	3	0	0	0	6.05	44509	60.7608
wtdgb2_ont2_M4_polypolished	lib2_nano_wtdbg2_polished	2	wtdbg2	Nanopore (Polished)	Final	Yes	nano_wtdbg2_polished	NC_001422	-	-	-	-	-	-	-	-	5386	44.7642
wtdgb2_ont2_M4_polypolished	lib2_nano_wtdbg2_polished	2	wtdbg2	Nanopore (Polished)	Final	Yes	nano_wtdbg2_polished	PARMAL1	26495	94.796	26495	1	5	51609	0	11.7	44565	57.5833
wtdgb2_ont2_M4_polypolished	lib2_nano_wtdbg2_polished	2	wtdbg2	Nanopore (Polished)	Final	Yes	nano_wtdbg2_polished	SRSM4	-	-	-	-	-	-	-	-	194454	41.1203
wtdgb2_ont2_M4_polypolished	lib2_nano_wtdbg2_polished	2	wtdbg2	Nanopore (Polished)	Final	Yes	nano_wtdbg2_polished	VP1	17296	92.142	6133	4	28	111671	2904.5	97.99	70044	47.3388
wtdgb2_ont2_M4_polypolished	lib2_nano_wtdbg2_polished	2	wtdbg2	Nanopore (Polished)	Final	Yes	nano_wtdbg2_polished	vB_EcoS_swan01	7303	63.313	3152	6	31	80151	1704.06	168.59	50865	44.74
wtdgb2_ont2_M4_polypolished	lib2_nano_wtdbg2_polished	2	wtdbg2	Nanopore (Polished)	Final	Yes	nano_wtdbg2_polished	vB_Eco_SLUR29	-	-	-	-	-	-	-	-	48466	44.7472
wtdgb2_ont2_M4_polypolished	lib2_nano_wtdbg2_polished	2	wtdbg2	Nanopore (Polished)	Final	Yes	nano_wtdbg2_polished	vB_Eco_mar001J1	3501	48.366	2081	10	24	56925	869.11	123.17	50343	44.3954
wtdgb2_ont2_M4_polypolished	lib2_nano_wtdbg2_polished	2	wtdbg2	Nanopore (Polished)	Final	Yes	nano_wtdbg2_polished	vB_Eco_mar002J2	4386	49.743	2262	8	27	62837	556.89	134.31	50343	44.3815
wtdgb2_ont2_M4_polypolished	lib2_nano_wtdbg2_polished	2	wtdbg2	Nanopore (Polished)	Final	Yes	nano_wtdbg2_polished	vB_Eco_mar003J3	11404	65.729	5137	7	46	161656	6.35	43.15	115471	39.7754
wtdgb2_ont2_M4_polypolished	lib2_nano_wtdbg2_polished	2	wtdbg2	Nanopore (Polished)	Final	Yes	nano_wtdbg2_polished	vB_Eco_mar005P1	-	-	-	-	-	-	-	-	167773	37.7236
wtdgb2_ont2_M4_polypolished	lib2_nano_wtdbg2_polished	2	wtdbg2	Nanopore (Polished)	Final	Yes	nano_wtdbg2_polished	vB_VpaS_sm032	-	-	-	-	-	-	-	-	79660	45.6741
wtdgb2_ont2_M4_polypolished	lib2_nano_wtdbg2_polished	2	wtdbg2	Nanopore (Polished)	Final	Yes	nano_wtdbg2_polished	vB_Vpa_sm033	84601	89.466	23680	4	14	124576	0.63	25.37	320253	43.2299
wtdgb2_ont2_M4_polypolished	lib2_nano_wtdbg2_polished	2	wtdbg2	Nanopore (Polished)	Final	Yes	nano_wtdbg2_polished	Average	20960	71.7417	9435.12	5.375	21.875	81178.1	755.192	76.2913	88584.4	-
wtdgb2_ont2_polypolished	lib2_nano_wtdbg2_polished	2	wtdbg2	Nanopore (Polished)	Prelim_and_supplementary	Yes	nano_wtdbg2_polished	CDMH1	-	-	-	-	-	-	-	-	54279	28.4456
wtdgb2_ont2_polypolished	lib2_nano_wtdbg2_polished	2	wtdbg2	Nanopore (Polished)	Prelim_and_supplementary	Yes	nano_wtdbg2_polished	HP1	-	-	-	-	-	-	-	-	32355	40.0062
wtdgb2_ont2_polypolished	lib2_nano_wtdbg2_polished	2	wtdbg2	Nanopore (Polished)	Prelim_and_supplementary	Yes	nano_wtdbg2_polished	KUW1	12644	70.37	6502	3	0	0	145.87	303.9	44509	60.7608
wtdgb2_ont2_polypolished	lib2_nano_wtdbg2_polished	2	wtdbg2	Nanopore (Polished)	Prelim_and_supplementary	Yes	nano_wtdbg2_polished	NC_001422	-	-	-	-	-	-	-	-	5386	44.7642
wtdgb2_ont2_polypolished	lib2_nano_wtdbg2_polished	2	wtdbg2	Nanopore (Polished)	Prelim_and_supplementary	Yes	nano_wtdbg2_polished	PARMAL1	26401	94.659	26401	1	7	58224	213.51	392.58	44565	57.5833
wtdgb2_ont2_polypolished	lib2_nano_wtdbg2_polished	2	wtdbg2	Nanopore (Polished)	Prelim_and_supplementary	Yes	nano_wtdbg2_polished	SRSM4	-	-	-	-	-	-	-	-	194454	41.1203
wtdgb2_ont2_polypolished	lib2_nano_wtdbg2_polished	2	wtdbg2	Nanopore (Polished)	Prelim_and_supplementary	Yes	nano_wtdbg2_polished	VP1	17260	92.135	6354	4	28	116150	2995.88	386.54	70044	47.3388
wtdgb2_ont2_polypolished	lib2_nano_wtdbg2_polished	2	wtdbg2	Nanopore (Polished)	Prelim_and_supplementary	Yes	nano_wtdbg2_polished	vB_EcoS_swan01	5453	52.596	3215	7	29	75901	235.01	443.17	50865	44.74
wtdgb2_ont2_polypolished	lib2_nano_wtdbg2_polished	2	wtdbg2	Nanopore (Polished)	Prelim_and_supplementary	Yes	nano_wtdbg2_polished	vB_Eco_SLUR29	5769	11.98	-	-	6	27954	4100.93	1043.22	48466	44.7472
wtdgb2_ont2_polypolished	lib2_nano_wtdbg2_polished	2	wtdbg2	Nanopore (Polished)	Prelim_and_supplementary	Yes	nano_wtdbg2_polished	vB_Eco_mar001J1	5769	44.956	3508	6	23	64957	427.4	788.45	50343	44.3954
wtdgb2_ont2_polypolished	lib2_nano_wtdbg2_polished	2	wtdbg2	Nanopore (Polished)	Prelim_and_supplementary	Yes	nano_wtdbg2_polished	vB_Eco_mar002J2	4200	25.861	1463	12	19	37322	161.81	331.84	50343	44.3815
wtdgb2_ont2_polypolished	lib2_nano_wtdbg2_polished	2	wtdbg2	Nanopore (Polished)	Prelim_and_supplementary	Yes	nano_wtdbg2_polished	vB_Eco_mar003J3	11931	65.075	4908	7	49	175433	345.56	561.61	115471	39.7754
wtdgb2_ont2_polypolished	lib2_nano_wtdbg2_polished	2	wtdbg2	Nanopore (Polished)	Prelim_and_supplementary	Yes	nano_wtdbg2_polished	vB_Eco_mar005P1	-	-	-	-	-	-	-	-	167773	37.7236
wtdgb2_ont2_polypolished	lib2_nano_wtdbg2_polished	2	wtdbg2	Nanopore (Polished)	Prelim_and_supplementary	Yes	nano_wtdbg2_polished	vB_VpaS_sm032	-	-	-	-	-	-	-	-	79660	45.6741
wtdgb2_ont2_polypolished	lib2_nano_wtdbg2_polished	2	wtdbg2	Nanopore (Polished)	Prelim_and_supplementary	Yes	nano_wtdbg2_polished	vB_Vpa_sm033	84411	89.465	22667	4	16	129683	198.27	264.05	320253	43.2299
wtdgb2_ont2_polypolished	lib2_nano_wtdbg2_polished	2	wtdbg2	Nanopore (Polished)	Prelim_and_supplementary	Yes	nano_wtdbg2_polished	Average	19315.3	60.7886	9377.25	5.5	19.6667	76180.4	980.471	501.707	88584.4	-
wtdgb2_ont3	lib3_nano_wtdbg2	3	wtdbg2	Nanopore	Prelim_and_supplementary	No	nano_wtdbg2	CDMH1	-	-	-	-	-	-	-	-	54279	28.4456
wtdgb2_ont3	lib3_nano_wtdbg2	3	wtdbg2	Nanopore	Prelim_and_supplementary	No	nano_wtdbg2	HP1	-	-	-	-	-	-	-	-	32355	40.0062
wtdgb2_ont3	lib3_nano_wtdbg2	3	wtdbg2	Nanopore	Prelim_and_supplementary	No	nano_wtdbg2	KUW1	5960	13.546	-	-	0	0	1174.5	1526.85	44509	60.7608
wtdgb2_ont3	lib3_nano_wtdbg2	3	wtdbg2	Nanopore	Prelim_and_supplementary	No	nano_wtdbg2	NC_001422	-	-	-	-	-	-	-	-	5386	44.7642
wtdgb2_ont3	lib3_nano_wtdbg2	3	wtdbg2	Nanopore	Prelim_and_supplementary	No	nano_wtdbg2	PARMAL1	17350	92.548	11878	2	2	21499	799.41	1117.17	44565	57.5833
wtdgb2_ont3	lib3_nano_wtdbg2	3	wtdbg2	Nanopore	Prelim_and_supplementary	No	nano_wtdbg2	SRSM4	-	-	-	-	-	-	-	-	194454	41.1203
wtdgb2_ont3	lib3_nano_wtdbg2	3	wtdbg2	Nanopore	Prelim_and_supplementary	No	nano_wtdbg2	VP1	43958	86.644	43958	1	22	108391	3629.2	1414.32	70044	47.3388
wtdgb2_ont3	lib3_nano_wtdbg2	3	wtdbg2	Nanopore	Prelim_and_supplementary	No	nano_wtdbg2	vB_EcoS_swan01	13502	87.948	12385	2	22	93341	1007.79	1571.03	50865	44.74
wtdgb2_ont3	lib3_nano_wtdbg2	3	wtdbg2	Nanopore	Prelim_and_supplementary	No	nano_wtdbg2	vB_Eco_SLUR29	-	-	-	-	-	-	-	-	48466	44.7472
wtdgb2_ont3	lib3_nano_wtdbg2	3	wtdbg2	Nanopore	Prelim_and_supplementary	No	nano_wtdbg2	vB_Eco_mar001J1	4980	31.766	1335	12	11	25245	520.47	1208.61	50343	44.3954
wtdgb2_ont3	lib3_nano_wtdbg2	3	wtdbg2	Nanopore	Prelim_and_supplementary	No	nano_wtdbg2	vB_Eco_mar002J2	4745	23.076	1645	12	16	36007	1048.76	1691.65	50343	44.3815
wtdgb2_ont3	lib3_nano_wtdbg2	3	wtdbg2	Nanopore	Prelim_and_supplementary	No	nano_wtdbg2	vB_Eco_mar003J3	13849	73.214	6330	6	45	164250	943.49	1545.91	115471	39.7754
wtdgb2_ont3	lib3_nano_wtdbg2	3	wtdbg2	Nanopore	Prelim_and_supplementary	No	nano_wtdbg2	vB_Eco_mar005P1	-	-	-	-	-	-	-	-	167773	37.7236
wtdgb2_ont3	lib3_nano_wtdbg2	3	wtdbg2	Nanopore	Prelim_and_supplementary	No	nano_wtdbg2	vB_VpaS_sm032	-	-	-	-	-	-	-	-	79660	45.6741
wtdgb2_ont3	lib3_nano_wtdbg2	3	wtdbg2	Nanopore	Prelim_and_supplementary	No	nano_wtdbg2	vB_Vpa_sm033	71790	94.527	42996	3	12	187505	738.81	1018.62	320253	43.2299
wtdgb2_ont3	lib3_nano_wtdbg2	3	wtdbg2	Nanopore	Prelim_and_supplementary	No	nano_wtdbg2	Average	22016.8	62.9086	17218.1	5.42857	16.25	79529.8	1232.8	1386.77	88584.4	-
wtdgb2_ont3_M4	lib3_nano_wtdbg2	3	wtdbg2	Nanopore	Final	No	nano_wtdbg2	CDMH1	-	-	-	-	-	-	-	-	54279	28.4456
wtdgb2_ont3_M4	lib3_nano_wtdbg2	3	wtdbg2	Nanopore	Final	No	nano_wtdbg2	HP1	-	-	-	-	-	-	-	-	32355	40.0062
wtdgb2_ont3_M4	lib3_nano_wtdbg2	3	wtdbg2	Nanopore	Final	No	nano_wtdbg2	KUW1	6026	13.546	-	-	0	0	33.19	66.38	44509	60.7608
wtdgb2_ont3_M4	lib3_nano_wtdbg2	3	wtdbg2	Nanopore	Final	No	nano_wtdbg2	NC_001422	-	-	-	-	-	-	-	-	5386	44.7642
wtdgb2_ont3_M4	lib3_nano_wtdbg2	3	wtdbg2	Nanopore	Final	No	nano_wtdbg2	PARMAL1	17546	92.559	10468	2	2	16836	18.43	75.77	44565	57.5833
wtdgb2_ont3_M4	lib3_nano_wtdbg2	3	wtdbg2	Nanopore	Final	No	nano_wtdbg2	SRSM4	-	-	-	-	-	-	-	-	194454	41.1203
wtdgb2_ont3_M4	lib3_nano_wtdbg2	3	wtdbg2	Nanopore	Final	No	nano_wtdbg2	VP1	44466	87.162	44466	1	22	103161	2974.58	138.24	70044	47.3388
wtdgb2_ont3_M4	lib3_nano_wtdbg2	3	wtdbg2	Nanopore	Final	No	nano_wtdbg2	vB_EcoS_swan01	13326	81.876	6458	3	16	71275	1822.69	306.65	50865	44.74
wtdgb2_ont3_M4	lib3_nano_wtdbg2	3	wtdbg2	Nanopore	Final	No	nano_wtdbg2	vB_Eco_SLUR29	8203	16.878	-	-	1	9095	2664.08	217.24	48466	44.7472
wtdgb2_ont3_M4	lib3_nano_wtdbg2	3	wtdbg2	Nanopore	Final	No	nano_wtdbg2	vB_Eco_mar001J1	5040	34.213	1667	11	12	29626	594.73	125.98	50343	44.3954
wtdgb2_ont3_M4	lib3_nano_wtdbg2	3	wtdbg2	Nanopore	Final	No	nano_wtdbg2	vB_Eco_mar002J2	8552	54.832	2348	7	24	63815	1153.1	124.57	50343	44.3815
wtdgb2_ont3_M4	lib3_nano_wtdbg2	3	wtdbg2	Nanopore	Final	No	nano_wtdbg2	vB_Eco_mar003J3	14036	73.249	6356	6	44	157908	23.84	86.34	115471	39.7754
wtdgb2_ont3_M4	lib3_nano_wtdbg2	3	wtdbg2	Nanopore	Final	No	nano_wtdbg2	vB_Eco_mar005P1	-	-	-	-	-	-	-	-	167773	37.7236
wtdgb2_ont3_M4	lib3_nano_wtdbg2	3	wtdbg2	Nanopore	Final	No	nano_wtdbg2	vB_VpaS_sm032	-	-	-	-	-	-	-	-	79660	45.6741
wtdgb2_ont3_M4	lib3_nano_wtdbg2	3	wtdbg2	Nanopore	Final	No	nano_wtdbg2	vB_Vpa_sm033	72409	94.535	43338	3	13	189507	14.32	38.19	320253	43.2299
wtdgb2_ont3_M4	lib3_nano_wtdbg2	3	wtdbg2	Nanopore	Final	No	nano_wtdbg2	Average	21067.1	60.9833	16443	4.71429	14.8889	71247	1033.22	131.04	88584.4	-
wtdgb2_ont3_M4_polypolished	lib3_nano_wtdbg2_polished	3	wtdbg2	Nanopore (Polished)	Final	Yes	nano_wtdbg2_polished	CDMH1	-	-	-	-	-	-	-	-	54279	28.4456
wtdgb2_ont3_M4_polypolished	lib3_nano_wtdbg2_polished	3	wtdbg2	Nanopore (Polished)	Final	Yes	nano_wtdbg2_polished	HP1	-	-	-	-	-	-	-	-	32355	40.0062
wtdgb2_ont3_M4_polypolished	lib3_nano_wtdbg2_polished	3	wtdbg2	Nanopore (Polished)	Final	Yes	nano_wtdbg2_polished	KUW1	6029	13.546	-	-	0	0	0	0	44509	60.7608
wtdgb2_ont3_M4_polypolished	lib3_nano_wtdbg2_polished	3	wtdbg2	Nanopore (Polished)	Final	Yes	nano_wtdbg2_polished	NC_001422	-	-	-	-	-	-	-	-	5386	44.7642
wtdgb2_ont3_M4_polypolished	lib3_nano_wtdbg2_polished	3	wtdbg2	Nanopore (Polished)	Final	Yes	nano_wtdbg2_polished	PARMAL1	17544	92.559	10469	2	2	16843	10.24	49.14	44565	57.5833
wtdgb2_ont3_M4_polypolished	lib3_nano_wtdbg2_polished	3	wtdbg2	Nanopore (Polished)	Final	Yes	nano_wtdbg2_polished	SRSM4	-	-	-	-	-	-	-	-	194454	41.1203
wtdgb2_ont3_M4_polypolished	lib3_nano_wtdbg2_polished	3	wtdbg2	Nanopore (Polished)	Final	Yes	nano_wtdbg2_polished	VP1	44465	87.107	44465	1	22	103193	2969.65	100.13	70044	47.3388
wtdgb2_ont3_M4_polypolished	lib3_nano_wtdbg2_polished	3	wtdbg2	Nanopore (Polished)	Final	Yes	nano_wtdbg2_polished	vB_EcoS_swan01	13318	81.881	6445	3	16	71273	1885.63	247.88	50865	44.74
wtdgb2_ont3_M4_polypolished	lib3_nano_wtdbg2_polished	3	wtdbg2	Nanopore (Polished)	Final	Yes	nano_wtdbg2_polished	vB_Eco_SLUR29	8203	16.878	-	-	1	9100	2652.64	194.37	48466	44.7472
wtdgb2_ont3_M4_polypolished	lib3_nano_wtdbg2_polished	3	wtdbg2	Nanopore (Polished)	Final	Yes	nano_wtdbg2_polished	vB_Eco_mar001J1	3848	42.715	1854	11	22	51377	346.02	83.04	50343	44.3954
wtdgb2_ont3_M4_polypolished	lib3_nano_wtdbg2_polished	3	wtdbg2	Nanopore (Polished)	Final	Yes	nano_wtdbg2_polished	vB_Eco_mar002J2	8557	45.238	1874	6	14	42099	1591.39	80	50343	44.3815
wtdgb2_ont3_M4_polypolished	lib3_nano_wtdbg2_polished	3	wtdbg2	Nanopore (Polished)	Final	Yes	nano_wtdbg2_polished	vB_Eco_mar003J3	14036	73.252	6357	6	44	157928	10.95	36.72	115471	39.7754
wtdgb2_ont3_M4_polypolished	lib3_nano_wtdbg2_polished	3	wtdbg2	Nanopore (Polished)	Final	Yes	nano_wtdbg2_polished	vB_Eco_mar005P1	-	-	-	-	-	-	-	-	167773	37.7236
wtdgb2_ont3_M4_polypolished	lib3_nano_wtdbg2_polished	3	wtdbg2	Nanopore (Polished)	Final	Yes	nano_wtdbg2_polished	vB_VpaS_sm032	-	-	-	-	-	-	-	-	79660	45.6741
wtdgb2_ont3_M4_polypolished	lib3_nano_wtdbg2_polished	3	wtdbg2	Nanopore (Polished)	Final	Yes	nano_wtdbg2_polished	vB_Vpa_sm033	72408	94.535	43338	3	13	189506	8.35	17.6	320253	43.2299
wtdgb2_ont3_M4_polypolished	lib3_nano_wtdbg2_polished	3	wtdbg2	Nanopore (Polished)	Final	Yes	nano_wtdbg2_polished	Average	20934.2	60.8568	16400.3	4.57143	14.8889	71257.7	1052.76	89.8756	88584.4	-
wtdgb2_ont3_polypolished	lib3_nano_wtdbg2_polished	3	wtdbg2	Nanopore (Polished)	Prelim_and_supplementary	Yes	nano_wtdbg2_polished	CDMH1	-	-	-	-	-	-	-	-	54279	28.4456
wtdgb2_ont3_polypolished	lib3_nano_wtdbg2_polished	3	wtdbg2	Nanopore (Polished)	Prelim_and_supplementary	Yes	nano_wtdbg2_polished	HP1	-	-	-	-	-	-	-	-	32355	40.0062
wtdgb2_ont3_polypolished	lib3_nano_wtdbg2_polished	3	wtdbg2	Nanopore (Polished)	Prelim_and_supplementary	Yes	nano_wtdbg2_polished	KUW1	5994	13.546	-	-	0	0	450.45	650.65	44509	60.7608
wtdgb2_ont3_polypolished	lib3_nano_wtdbg2_polished	3	wtdbg2	Nanopore (Polished)	Prelim_and_supplementary	Yes	nano_wtdbg2_polished	NC_001422	-	-	-	-	-	-	-	-	5386	44.7642
wtdgb2_ont3_polypolished	lib3_nano_wtdbg2_polished	3	wtdbg2	Nanopore (Polished)	Prelim_and_supplementary	Yes	nano_wtdbg2_polished	PARMAL1	17483	92.548	11995	2	2	21686	227.7	269.27	44565	57.5833
wtdgb2_ont3_polypolished	lib3_nano_wtdbg2_polished	3	wtdbg2	Nanopore (Polished)	Prelim_and_supplementary	Yes	nano_wtdbg2_polished	SRSM4	-	-	-	-	-	-	-	-	194454	41.1203
wtdgb2_ont3_polypolished	lib3_nano_wtdbg2_polished	3	wtdbg2	Nanopore (Polished)	Prelim_and_supplementary	Yes	nano_wtdbg2_polished	VP1	44336	86.991	44336	1	22	109254	3125.03	406.94	70044	47.3388
wtdgb2_ont3_polypolished	lib3_nano_wtdbg2_polished	3	wtdbg2	Nanopore (Polished)	Prelim_and_supplementary	Yes	nano_wtdbg2_polished	vB_EcoS_swan01	13565	87.95	12472	2	22	94047	252.69	452.91	50865	44.74
wtdgb2_ont3_polypolished	lib3_nano_wtdbg2_polished	3	wtdbg2	Nanopore (Polished)	Prelim_and_supplementary	Yes	nano_wtdbg2_polished	vB_Eco_SLUR29	1941	5.424	-	-	3	6061	2294.87	941.06	48466	44.7472
wtdgb2_ont3_polypolished	lib3_nano_wtdbg2_polished	3	wtdbg2	Nanopore (Polished)	Prelim_and_supplementary	Yes	nano_wtdbg2_polished	vB_Eco_mar001J1	2404	6.194	-	-	2	4883	0	20.49	50343	44.3954
wtdgb2_ont3_polypolished	lib3_nano_wtdbg2_polished	3	wtdbg2	Nanopore (Polished)	Prelim_and_supplementary	Yes	nano_wtdbg2_polished	vB_Eco_mar002J2	5036	42.536	1951	9	22	50780	211.9	364.62	50343	44.3815
wtdgb2_ont3_polypolished	lib3_nano_wtdbg2_polished	3	wtdbg2	Nanopore (Polished)	Prelim_and_supplementary	Yes	nano_wtdbg2_polished	vB_Eco_mar003J3	13951	73.22	6382	6	45	165770	247.92	398.51	115471	39.7754
wtdgb2_ont3_polypolished	lib3_nano_wtdbg2_polished	3	wtdbg2	Nanopore (Polished)	Prelim_and_supplementary	Yes	nano_wtdbg2_polished	vB_Eco_mar005P1	-	-	-	-	-	-	-	-	167773	37.7236
wtdgb2_ont3_polypolished	lib3_nano_wtdbg2_polished	3	wtdbg2	Nanopore (Polished)	Prelim_and_supplementary	Yes	nano_wtdbg2_polished	vB_VpaS_sm032	-	-	-	-	-	-	-	-	79660	45.6741
wtdgb2_ont3_polypolished	lib3_nano_wtdbg2_polished	3	wtdbg2	Nanopore (Polished)	Prelim_and_supplementary	Yes	nano_wtdbg2_polished	vB_Vpa_sm033	72152	94.527	43213	3	12	188617	204.58	291.69	320253	43.2299
wtdgb2_ont3_polypolished	lib3_nano_wtdbg2_polished	3	wtdbg2	Nanopore (Polished)	Prelim_and_supplementary	Yes	nano_wtdbg2_polished	Average	19651.3	55.8818	20058.2	3.83333	14.4444	71233.1	779.46	421.793	88584.4	-
wtdgb2_ont_all	all_nano_wtdbg2	Pooled	wtdbg2	Nanopore	Prelim_and_supplementary	No	nano_wtdbg2	CDMH1	-	-	-	-	-	-	-	-	54279	28.4456
wtdgb2_ont_all	all_nano_wtdbg2	Pooled	wtdbg2	Nanopore	Prelim_and_supplementary	No	nano_wtdbg2	HP1	-	-	-	-	-	-	-	-	32355	40.0062
wtdgb2_ont_all	all_nano_wtdbg2	Pooled	wtdbg2	Nanopore	Prelim_and_supplementary	No	nano_wtdbg2	KUW1	23275	92.305	23275	1	0	0	905.25	1322.52	44509	60.7608
wtdgb2_ont_all	all_nano_wtdbg2	Pooled	wtdbg2	Nanopore	Prelim_and_supplementary	No	nano_wtdbg2	NC_001422	-	-	-	-	-	-	-	-	5386	44.7642
wtdgb2_ont_all	all_nano_wtdbg2	Pooled	wtdbg2	Nanopore	Prelim_and_supplementary	No	nano_wtdbg2	PARMAL1	33133	97.372	33133	1	13	72123	1010.7	1548.42	44565	57.5833
wtdgb2_ont_all	all_nano_wtdbg2	Pooled	wtdbg2	Nanopore	Prelim_and_supplementary	No	nano_wtdbg2	SRSM4	-	-	-	-	-	-	-	-	194454	41.1203
wtdgb2_ont_all	all_nano_wtdbg2	Pooled	wtdbg2	Nanopore	Prelim_and_supplementary	No	nano_wtdbg2	VP1	7405	69.9	3662	7	55	159437	3426.4	1646.01	70044	47.3388
wtdgb2_ont_all	all_nano_wtdbg2	Pooled	wtdbg2	Nanopore	Prelim_and_supplementary	No	nano_wtdbg2	vB_EcoS_swan01	6305	75.289	2971	7	49	111576	923.66	1551.64	50865	44.74
wtdgb2_ont_all	all_nano_wtdbg2	Pooled	wtdbg2	Nanopore	Prelim_and_supplementary	No	nano_wtdbg2	vB_Eco_SLUR29	-	-	-	-	-	-	-	-	48466	44.7472
wtdgb2_ont_all	all_nano_wtdbg2	Pooled	wtdbg2	Nanopore	Prelim_and_supplementary	No	nano_wtdbg2	vB_Eco_mar001J1	16489	44.417	2126	5	18	29894	1025.55	1618.24	50343	44.3954
wtdgb2_ont_all	all_nano_wtdbg2	Pooled	wtdbg2	Nanopore	Prelim_and_supplementary	No	nano_wtdbg2	vB_Eco_mar002J2	7367	45.591	3140	6	12	48052	1051.22	1706.66	50343	44.3815
wtdgb2_ont_all	all_nano_wtdbg2	Pooled	wtdbg2	Nanopore	Prelim_and_supplementary	No	nano_wtdbg2	vB_Eco_mar003J3	8840	71.777	2426	18	102	219759	1085.88	1729.36	115471	39.7754
wtdgb2_ont_all	all_nano_wtdbg2	Pooled	wtdbg2	Nanopore	Prelim_and_supplementary	No	nano_wtdbg2	vB_Eco_mar005P1	-	-	-	-	-	-	-	-	167773	37.7236
wtdgb2_ont_all	all_nano_wtdbg2	Pooled	wtdbg2	Nanopore	Prelim_and_supplementary	No	nano_wtdbg2	vB_VpaS_sm032	-	-	-	-	-	-	-	-	79660	45.6741
wtdgb2_ont_all	all_nano_wtdbg2	Pooled	wtdbg2	Nanopore	Prelim_and_supplementary	No	nano_wtdbg2	vB_Vpa_sm033	56455	83.118	13736	6	121	496374	900.26	1287.64	320253	43.2299
wtdgb2_ont_all	all_nano_wtdbg2	Pooled	wtdbg2	Nanopore	Prelim_and_supplementary	No	nano_wtdbg2	Average	19908.6	72.4711	10558.6	6.375	46.25	142152	1291.12	1551.31	88584.4	-
wtdgb2_ont_all_M4	all_nano_wtdbg2	Pooled	wtdbg2	Nanopore	Final	No	nano_wtdbg2	CDMH1	-	-	-	-	-	-	-	-	54279	28.4456
wtdgb2_ont_all_M4	all_nano_wtdbg2	Pooled	wtdbg2	Nanopore	Final	No	nano_wtdbg2	HP1	-	-	-	-	-	-	-	-	32355	40.0062
wtdgb2_ont_all_M4	all_nano_wtdbg2	Pooled	wtdbg2	Nanopore	Final	No	nano_wtdbg2	KUW1	23595	92.307	23595	1	0	0	0	11.64	44509	60.7608
wtdgb2_ont_all_M4	all_nano_wtdbg2	Pooled	wtdbg2	Nanopore	Final	No	nano_wtdbg2	NC_001422	-	-	-	-	-	-	-	-	5386	44.7642
wtdgb2_ont_all_M4	all_nano_wtdbg2	Pooled	wtdbg2	Nanopore	Final	No	nano_wtdbg2	PARMAL1	33484	97.458	33484	1	14	72480	25.24	140.22	44565	57.5833
wtdgb2_ont_all_M4	all_nano_wtdbg2	Pooled	wtdbg2	Nanopore	Final	No	nano_wtdbg2	SRSM4	-	-	-	-	-	-	-	-	194454	41.1203
wtdgb2_ont_all_M4	all_nano_wtdbg2	Pooled	wtdbg2	Nanopore	Final	No	nano_wtdbg2	VP1	6950	71.427	3420	7	52	140333	2772.36	165.01	70044	47.3388
wtdgb2_ont_all_M4	all_nano_wtdbg2	Pooled	wtdbg2	Nanopore	Final	No	nano_wtdbg2	vB_EcoS_swan01	6387	79.021	2399	8	42	97063	714.37	244.68	50865	44.74
wtdgb2_ont_all_M4	all_nano_wtdbg2	Pooled	wtdbg2	Nanopore	Final	No	nano_wtdbg2	vB_Eco_SLUR29	-	-	-	-	-	-	-	-	48466	44.7472
wtdgb2_ont_all_M4	all_nano_wtdbg2	Pooled	wtdbg2	Nanopore	Final	No	nano_wtdbg2	vB_Eco_mar001J1	16737	74.199	3321	4	26	63767	677.11	217.55	50343	44.3954
wtdgb2_ont_all_M4	all_nano_wtdbg2	Pooled	wtdbg2	Nanopore	Final	No	nano_wtdbg2	vB_Eco_mar002J2	7462	46.267	2199	7	27	59929	748.06	248.21	50343	44.3815
wtdgb2_ont_all_M4	all_nano_wtdbg2	Pooled	wtdbg2	Nanopore	Final	No	nano_wtdbg2	vB_Eco_mar003J3	9005	72.057	2449	17	96	215946	12.24	146.4	115471	39.7754
wtdgb2_ont_all_M4	all_nano_wtdbg2	Pooled	wtdbg2	Nanopore	Final	No	nano_wtdbg2	vB_Eco_mar005P1	175	0.104	-	-	0	0	2857.14	0	167773	37.7236
wtdgb2_ont_all_M4	all_nano_wtdbg2	Pooled	wtdbg2	Nanopore	Final	No	nano_wtdbg2	vB_VpaS_sm032	-	-	-	-	-	-	-	-	79660	45.6741
wtdgb2_ont_all_M4	all_nano_wtdbg2	Pooled	wtdbg2	Nanopore	Final	No	nano_wtdbg2	vB_Vpa_sm033	56819	83.001	13909	6	95	449657	32.4	95.86	320253	43.2299
wtdgb2_ont_all_M4	all_nano_wtdbg2	Pooled	wtdbg2	Nanopore	Final	No	nano_wtdbg2	Average	17846	68.4268	10597	6.375	39.1111	122131	870.991	141.063	88584.4	-
wtdgb2_ont_all_M4_polypolished	all_nano_wtdbg2_polished	Pooled	wtdbg2	Nanopore (Polished)	Final	Yes	nano_wtdbg2_polished	CDMH1	-	-	-	-	-	-	-	-	54279	28.4456
wtdgb2_ont_all_M4_polypolished	all_nano_wtdbg2_polished	Pooled	wtdbg2	Nanopore (Polished)	Final	Yes	nano_wtdbg2_polished	HP1	-	-	-	-	-	-	-	-	32355	40.0062
wtdgb2_ont_all_M4_polypolished	all_nano_wtdbg2_polished	Pooled	wtdbg2	Nanopore (Polished)	Final	Yes	nano_wtdbg2_polished	KUW1	23594	92.307	23594	1	0	0	0	2.33	44509	60.7608
wtdgb2_ont_all_M4_polypolished	all_nano_wtdbg2_polished	Pooled	wtdbg2	Nanopore (Polished)	Final	Yes	nano_wtdbg2_polished	NC_001422	-	-	-	-	-	-	-	-	5386	44.7642
wtdgb2_ont_all_M4_polypolished	all_nano_wtdbg2_polished	Pooled	wtdbg2	Nanopore (Polished)	Final	Yes	nano_wtdbg2_polished	PARMAL1	33484	97.458	33484	1	14	72531	7.01	47.64	44565	57.5833
wtdgb2_ont_all_M4_polypolished	all_nano_wtdbg2_polished	Pooled	wtdbg2	Nanopore (Polished)	Final	Yes	nano_wtdbg2_polished	SRSM4	-	-	-	-	-	-	-	-	194454	41.1203
wtdgb2_ont_all_M4_polypolished	all_nano_wtdbg2_polished	Pooled	wtdbg2	Nanopore (Polished)	Final	Yes	nano_wtdbg2_polished	VP1	6950	71.429	3420	7	52	140394	2771.15	112.67	70044	47.3388
wtdgb2_ont_all_M4_polypolished	all_nano_wtdbg2_polished	Pooled	wtdbg2	Nanopore (Polished)	Final	Yes	nano_wtdbg2_polished	vB_EcoS_swan01	6389	79.035	2401	8	42	97206	692.64	110	50865	44.74
wtdgb2_ont_all_M4_polypolished	all_nano_wtdbg2_polished	Pooled	wtdbg2	Nanopore (Polished)	Final	Yes	nano_wtdbg2_polished	vB_Eco_SLUR29	-	-	-	-	-	-	-	-	48466	44.7472
wtdgb2_ont_all_M4_polypolished	all_nano_wtdbg2_polished	Pooled	wtdbg2	Nanopore (Polished)	Final	Yes	nano_wtdbg2_polished	vB_Eco_mar001J1	7466	51.252	2450	7	39	84384	1000.05	151.04	50343	44.3954
wtdgb2_ont_all_M4_polypolished	all_nano_wtdbg2_polished	Pooled	wtdbg2	Nanopore (Polished)	Final	Yes	nano_wtdbg2_polished	vB_Eco_mar002J2	16744	62.311	4255	3	17	44976	525.34	66.92	50343	44.3815
wtdgb2_ont_all_M4_polypolished	all_nano_wtdbg2_polished	Pooled	wtdbg2	Nanopore (Polished)	Final	Yes	nano_wtdbg2_polished	vB_Eco_mar003J3	9004	72.058	2450	17	96	216097	6.36	60.65	115471	39.7754
wtdgb2_ont_all_M4_polypolished	all_nano_wtdbg2_polished	Pooled	wtdbg2	Nanopore (Polished)	Final	Yes	nano_wtdbg2_polished	vB_Eco_mar005P1	175	0.104	-	-	0	0	2857.14	0	167773	37.7236
wtdgb2_ont_all_M4_polypolished	all_nano_wtdbg2_polished	Pooled	wtdbg2	Nanopore (Polished)	Final	Yes	nano_wtdbg2_polished	vB_VpaS_sm032	-	-	-	-	-	-	-	-	79660	45.6741
wtdgb2_ont_all_M4_polypolished	all_nano_wtdbg2_polished	Pooled	wtdbg2	Nanopore (Polished)	Final	Yes	nano_wtdbg2_polished	vB_Vpa_sm033	56812	83.004	13910	6	96	449811	20.76	42.19	320253	43.2299
wtdgb2_ont_all_M4_polypolished	all_nano_wtdbg2_polished	Pooled	wtdbg2	Nanopore (Polished)	Final	Yes	nano_wtdbg2_polished	Average	17846.4	67.662	10745.5	6.25	39.5556	122822	875.606	65.9378	88584.4	-
wtdgb2_ont_all_polypolished	all_nano_wtdbg2_polished	Pooled	wtdbg2	Nanopore (Polished)	Prelim_and_supplementary	Yes	nano_wtdbg2_polished	CDMH1	-	-	-	-	-	-	-	-	54279	28.4456
wtdgb2_ont_all_polypolished	all_nano_wtdbg2_polished	Pooled	wtdbg2	Nanopore (Polished)	Prelim_and_supplementary	Yes	nano_wtdbg2_polished	HP1	-	-	-	-	-	-	-	-	32355	40.0062
wtdgb2_ont_all_polypolished	all_nano_wtdbg2_polished	Pooled	wtdbg2	Nanopore (Polished)	Prelim_and_supplementary	Yes	nano_wtdbg2_polished	KUW1	23493	92.307	23493	1	0	0	247.8	315.6	44509	60.7608
wtdgb2_ont_all_polypolished	all_nano_wtdbg2_polished	Pooled	wtdbg2	Nanopore (Polished)	Prelim_and_supplementary	Yes	nano_wtdbg2_polished	NC_001422	-	-	-	-	-	-	-	-	5386	44.7642
wtdgb2_ont_all_polypolished	all_nano_wtdbg2_polished	Pooled	wtdbg2	Nanopore (Polished)	Prelim_and_supplementary	Yes	nano_wtdbg2_polished	PARMAL1	33380	97.372	33380	1	13	72913	236.7	399.6	44565	57.5833
wtdgb2_ont_all_polypolished	all_nano_wtdbg2_polished	Pooled	wtdbg2	Nanopore (Polished)	Prelim_and_supplementary	Yes	nano_wtdbg2_polished	SRSM4	-	-	-	-	-	-	-	-	194454	41.1203
wtdgb2_ont_all_polypolished	all_nano_wtdbg2_polished	Pooled	wtdbg2	Nanopore (Polished)	Prelim_and_supplementary	Yes	nano_wtdbg2_polished	VP1	7489	71.441	3966	6	57	160904	2916.8	445.89	70044	47.3388
wtdgb2_ont_all_polypolished	all_nano_wtdbg2_polished	Pooled	wtdbg2	Nanopore (Polished)	Prelim_and_supplementary	Yes	nano_wtdbg2_polished	vB_EcoS_swan01	6372	75.777	2991	7	49	112493	191.37	380.99	50865	44.74
wtdgb2_ont_all_polypolished	all_nano_wtdbg2_polished	Pooled	wtdbg2	Nanopore (Polished)	Prelim_and_supplementary	Yes	nano_wtdbg2_polished	vB_Eco_SLUR29	-	-	-	-	-	-	-	-	48466	44.7472
wtdgb2_ont_all_polypolished	all_nano_wtdbg2_polished	Pooled	wtdbg2	Nanopore (Polished)	Prelim_and_supplementary	Yes	nano_wtdbg2_polished	vB_Eco_mar001J1	7443	41.191	2065	8	22	50727	164.05	364.55	50343	44.3954
wtdgb2_ont_all_polypolished	all_nano_wtdbg2_polished	Pooled	wtdbg2	Nanopore (Polished)	Prelim_and_supplementary	Yes	nano_wtdbg2_polished	vB_Eco_mar002J2	16598	61.482	5236	3	8	28003	301.97	425.91	50343	44.3815
wtdgb2_ont_all_polypolished	all_nano_wtdbg2_polished	Pooled	wtdbg2	Nanopore (Polished)	Prelim_and_supplementary	Yes	nano_wtdbg2_polished	vB_Eco_mar003J3	8960	71.812	2445	18	104	221807	289.08	480.75	115471	39.7754
wtdgb2_ont_all_polypolished	all_nano_wtdbg2_polished	Pooled	wtdbg2	Nanopore (Polished)	Prelim_and_supplementary	Yes	nano_wtdbg2_polished	vB_Eco_mar005P1	-	-	-	-	-	-	-	-	167773	37.7236
wtdgb2_ont_all_polypolished	all_nano_wtdbg2_polished	Pooled	wtdbg2	Nanopore (Polished)	Prelim_and_supplementary	Yes	nano_wtdbg2_polished	vB_VpaS_sm032	-	-	-	-	-	-	-	-	79660	45.6741
wtdgb2_ont_all_polypolished	all_nano_wtdbg2_polished	Pooled	wtdbg2	Nanopore (Polished)	Prelim_and_supplementary	Yes	nano_wtdbg2_polished	vB_Vpa_sm033	56735	83.134	13831	6	121	499943	258.65	356.13	320253	43.2299
wtdgb2_ont_all_polypolished	all_nano_wtdbg2_polished	Pooled	wtdbg2	Nanopore (Polished)	Prelim_and_supplementary	Yes	nano_wtdbg2_polished	Average	20058.8	74.3145	10925.9	6.25	46.75	143349	575.803	396.178	88584.4	-

## Sheet: Table_S7_HostContamination
Illumina Library	Percentage of reads mapping to representative host bacterial genome
Library 1	17.9
Library 2	21.07
Library 3	19.3

## Sheet: Table_S8_Viral_Predictions
Assembly	Software	Predicted	Mapped	Mapped / Predicted (%)
ILL_1_spa	DeepVirFinder	6	6	1
ILL_1_spa	VIBRANT	7	6	0.8571
ILL_1_spa_polypolished	DeepVirFinder	6	6	1
ILL_1_spa_polypolished	VIBRANT	7	6	0.8571
ILL_2_spa	DeepVirFinder	6	5	0.8333
ILL_2_spa	VIBRANT	6	5	0.8333
ILL_2_spa_polypolished	DeepVirFinder	6	5	0.8333
ILL_2_spa_polypolished	VIBRANT	6	5	0.8333
ILL_3_spa	DeepVirFinder	7	6	0.8571
ILL_3_spa	VIBRANT	7	6	0.8571
ILL_3_spa_polypolished	DeepVirFinder	7	6	0.8571
ILL_3_spa_polypolished	VIBRANT	7	6	0.8571
ILL_all_spa	DeepVirFinder	9	9	1
ILL_all_spa	VIBRANT	11	9	0.8182
ILL_all_spa_polypolished	DeepVirFinder	9	9	1
ILL_all_spa_polypolished	VIBRANT	11	9	0.8182
ONT_1_deduped	DeepVirFinder	6	6	1
ONT_1_deduped	VIBRANT	8	6	0.75
ONT_2_deduped	DeepVirFinder	7	6	0.8571
ONT_2_deduped	VIBRANT	7	6	0.8571
ONT_3_deduped	DeepVirFinder	8	7	0.875
ONT_3_deduped	VIBRANT	9	8	0.8889
ONT_all_deduped	DeepVirFinder	9	9	1
ONT_all_deduped	VIBRANT	10	9	0.9
PAC_1_canu_all	DeepVirFinder	10	10	1
PAC_1_canu_all	VIBRANT	10	10	1
PAC_1_canu_all_polypolished	DeepVirFinder	10	10	1
PAC_1_canu_all_polypolished	VIBRANT	10	10	1
PAC_1_deduped	DeepVirFinder	40	40	1
PAC_1_deduped	VIBRANT	44	43	0.9773
PAC_1_flye	DeepVirFinder	132	132	1
PAC_1_flye	VIBRANT	133	133	1
PAC_1_flye_polypolished	DeepVirFinder	132	132	1
PAC_1_flye_polypolished	VIBRANT	132	132	1
PAC_1_ill_uni	DeepVirFinder	5	5	1
PAC_1_ill_uni	VIBRANT	9	5	0.5556
PAC_1_ill_uni_polypolished	DeepVirFinder	5	5	1
PAC_1_ill_uni_polypolished	VIBRANT	9	5	0.5556
PAC_2_canu_all	DeepVirFinder	8	8	1
PAC_2_canu_all	VIBRANT	8	8	1
PAC_2_canu_all_polypolished	DeepVirFinder	8	8	1
PAC_2_canu_all_polypolished	VIBRANT	8	8	1
PAC_2_deduped	DeepVirFinder	45	44	0.9778
PAC_2_deduped	VIBRANT	51	50	0.9804
PAC_2_flye	DeepVirFinder	178	177	0.9944
PAC_2_flye	VIBRANT	182	181	0.9945
PAC_2_flye_polypolished	DeepVirFinder	178	177	0.9944
PAC_2_flye_polypolished	VIBRANT	183	182	0.9945
PAC_2_ill_uni	DeepVirFinder	8	7	0.875
PAC_2_ill_uni	VIBRANT	8	7	0.875
PAC_2_ill_uni_polypolished	DeepVirFinder	8	7	0.875
PAC_2_ill_uni_polypolished	VIBRANT	8	7	0.875
PAC_3_canu_all	DeepVirFinder	6	6	1
PAC_3_canu_all	VIBRANT	6	6	1
PAC_3_canu_all_polypolished	DeepVirFinder	6	6	1
PAC_3_canu_all_polypolished	VIBRANT	6	6	1
PAC_3_deduped	DeepVirFinder	29	28	0.9655
PAC_3_deduped	VIBRANT	29	28	0.9655
PAC_3_flye	DeepVirFinder	99	99	1
PAC_3_flye	VIBRANT	98	98	1
PAC_3_flye_polypolished	DeepVirFinder	100	100	1
PAC_3_flye_polypolished	VIBRANT	98	98	1
PAC_3_ill_uni	DeepVirFinder	4	4	1
PAC_3_ill_uni	VIBRANT	4	4	1
PAC_3_ill_uni_polypolished	DeepVirFinder	4	4	1
PAC_3_ill_uni_polypolished	VIBRANT	4	4	1
PAC_all_canu	DeepVirFinder	10	10	1
PAC_all_canu	VIBRANT	10	10	1
PAC_all_canu_polypolished	DeepVirFinder	10	10	1
PAC_all_canu_polypolished	VIBRANT	10	10	1
PAC_all_deduped	DeepVirFinder	19	19	1
PAC_all_deduped	VIBRANT	21	19	0.9048
PAC_all_flye	DeepVirFinder	73	73	1
PAC_all_flye	VIBRANT	72	72	1
PAC_all_flye_polypolished	DeepVirFinder	73	73	1
PAC_all_flye_polypolished	VIBRANT	72	72	1
canu_all	DeepVirFinder	15	15	1
canu_all	VIBRANT	15	15	1
canu_all_M4	DeepVirFinder	15	15	1
canu_all_M4	VIBRANT	15	15	1
canu_all_M4_polypolished	DeepVirFinder	15	15	1
canu_all_M4_polypolished	VIBRANT	15	15	1
canu_all_polypolished	DeepVirFinder	15	15	1
canu_all_polypolished	VIBRANT	15	15	1
canu_ont1	DeepVirFinder	14	14	1
canu_ont1	VIBRANT	14	14	1
canu_ont1_M4	DeepVirFinder	14	14	1
canu_ont1_M4	VIBRANT	13	13	1
canu_ont1_M4_polypolished	DeepVirFinder	14	14	1
canu_ont1_M4_polypolished	VIBRANT	13	13	1
canu_ont1_polypolished	DeepVirFinder	14	14	1
canu_ont1_polypolished	VIBRANT	13	13	1
canu_ont2	DeepVirFinder	13	13	1
canu_ont2	VIBRANT	13	13	1
canu_ont2_M4	DeepVirFinder	13	13	1
canu_ont2_M4	VIBRANT	12	12	1
canu_ont2_M4_polypolished	DeepVirFinder	13	13	1
canu_ont2_M4_polypolished	VIBRANT	12	12	1
canu_ont2_polypolished	DeepVirFinder	13	13	1
canu_ont2_polypolished	VIBRANT	12	12	1
canu_ont3	DeepVirFinder	11	11	1
canu_ont3	VIBRANT	11	11	1
canu_ont3_M4	DeepVirFinder	11	11	1
canu_ont3_M4	VIBRANT	10	10	1
canu_ont3_M4_polypolished	DeepVirFinder	11	11	1
canu_ont3_M4_polypolished	VIBRANT	10	10	1
canu_ont3_polypolished	DeepVirFinder	11	11	1
canu_ont3_polypolished	VIBRANT	10	10	1
flye_ont1	DeepVirFinder	10	10	1
flye_ont1	VIBRANT	11	10	0.9091
flye_ont1_M4	DeepVirFinder	8	8	1
flye_ont1_M4	VIBRANT	10	8	0.8
flye_ont1_M4_polypolished	DeepVirFinder	8	8	1
flye_ont1_M4_polypolished	VIBRANT	10	8	0.8
flye_ont1_polypolished	DeepVirFinder	10	10	1
flye_ont1_polypolished	VIBRANT	12	10	0.8333
flye_ont2	DeepVirFinder	17	17	1
flye_ont2	VIBRANT	18	17	0.9444
flye_ont2_M4	DeepVirFinder	16	16	1
flye_ont2_M4	VIBRANT	16	16	1
flye_ont2_M4_polypolished	DeepVirFinder	16	16	1
flye_ont2_M4_polypolished	VIBRANT	16	16	1
flye_ont2_polypolished	DeepVirFinder	17	17	1
flye_ont2_polypolished	VIBRANT	17	17	1
flye_ont3	DeepVirFinder	8	7	0.875
flye_ont3	VIBRANT	8	8	1
flye_ont3_M4	DeepVirFinder	7	7	1
flye_ont3_M4	VIBRANT	8	8	1
flye_ont3_M4_polypolished	DeepVirFinder	7	7	1
flye_ont3_M4_polypolished	VIBRANT	8	8	1
flye_ont3_polypolished	DeepVirFinder	7	7	1
flye_ont3_polypolished	VIBRANT	8	8	1
flye_ont_all	DeepVirFinder	6	6	1
flye_ont_all	VIBRANT	8	6	0.75
flye_ont_all_M4	DeepVirFinder	6	6	1
flye_ont_all_M4	VIBRANT	8	6	0.75
flye_ont_all_M4_polypolished	DeepVirFinder	6	6	1
flye_ont_all_M4_polypolished	VIBRANT	8	6	0.75
flye_ont_all_polypolished	DeepVirFinder	6	6	1
flye_ont_all_polypolished	VIBRANT	8	6	0.75
pac_1_rb	DeepVirFinder	82	82	1
pac_1_rb	VIBRANT	100	99	0.99
pac_1_rb_polypolished	DeepVirFinder	82	82	1
pac_1_rb_polypolished	VIBRANT	100	99	0.99
pac_2_rb	DeepVirFinder	77	77	1
pac_2_rb	VIBRANT	92	91	0.9891
pac_2_rb_polypolished	DeepVirFinder	79	79	1
pac_2_rb_polypolished	VIBRANT	91	90	0.989
pac_3_rb	DeepVirFinder	76	76	1
pac_3_rb	VIBRANT	91	90	0.989
pac_3_rb_polypolished	DeepVirFinder	79	79	1
pac_3_rb_polypolished	VIBRANT	92	91	0.9891
pac_all_rb	DeepVirFinder	111	110	0.991
pac_all_rb	VIBRANT	143	136	0.951
pac_all_rb_polypolished	DeepVirFinder	109	108	0.9908
pac_all_rb_polypolished	VIBRANT	141	134	0.9504
uni_hybrid1	DeepVirFinder	7	6	0.8571
uni_hybrid1	VIBRANT	8	6	0.75
uni_hybrid1_polypolished	DeepVirFinder	7	6	0.8571
uni_hybrid1_polypolished	VIBRANT	8	6	0.75
uni_hybrid2	DeepVirFinder	8	6	0.75
uni_hybrid2	VIBRANT	8	6	0.75
uni_hybrid2_polypolished	DeepVirFinder	8	6	0.75
uni_hybrid2_polypolished	VIBRANT	8	6	0.75
uni_hybrid3	DeepVirFinder	6	6	1
uni_hybrid3	VIBRANT	7	6	0.8571
uni_hybrid3_polypolished	DeepVirFinder	6	6	1
uni_hybrid3_polypolished	VIBRANT	7	6	0.8571
uni_hybrid_all	DeepVirFinder	9	6	0.6667
uni_hybrid_all	VIBRANT	10	6	0.6
uni_hybrid_all_polypolished	DeepVirFinder	9	6	0.6667
uni_hybrid_all_polypolished	VIBRANT	10	6	0.6
uni_ont1	DeepVirFinder	11	11	1
uni_ont1	VIBRANT	12	11	0.9167
uni_ont1_M4	DeepVirFinder	11	11	1
uni_ont1_M4	VIBRANT	11	11	1
uni_ont1_M4_polypolished	DeepVirFinder	11	11	1
uni_ont1_M4_polypolished	VIBRANT	11	11	1
uni_ont1_polypolished	DeepVirFinder	11	11	1
uni_ont1_polypolished	VIBRANT	11	11	1
uni_ont2	DeepVirFinder	14	14	1
uni_ont2	VIBRANT	14	14	1
uni_ont2_M4	DeepVirFinder	13	13	1
uni_ont2_M4	VIBRANT	13	13	1
uni_ont2_M4_polypolished	DeepVirFinder	13	13	1
uni_ont2_M4_polypolished	VIBRANT	13	13	1
uni_ont2_polypolished	DeepVirFinder	14	14	1
uni_ont2_polypolished	VIBRANT	14	14	1
uni_ont3	DeepVirFinder	17	17	1
uni_ont3	VIBRANT	18	18	1
uni_ont3_M4	DeepVirFinder	16	16	1
uni_ont3_M4	VIBRANT	16	16	1
uni_ont3_M4_polypolished	DeepVirFinder	16	16	1
uni_ont3_M4_polypolished	VIBRANT	16	16	1
uni_ont3_polypolished	DeepVirFinder	18	18	1
uni_ont3_polypolished	VIBRANT	18	18	1
uni_ont_all	DeepVirFinder	20	19	0.95
uni_ont_all	VIBRANT	25	20	0.8
uni_ont_all_M4	DeepVirFinder	13	12	0.9231
uni_ont_all_M4	VIBRANT	15	12	0.8
uni_ont_all_M4_polypolished	DeepVirFinder	13	13	1
uni_ont_all_M4_polypolished	VIBRANT	15	13	0.8667
uni_ont_all_polypolished	DeepVirFinder	21	21	1
uni_ont_all_polypolished	VIBRANT	23	21	0.913
wtdgb2_ont1	DeepVirFinder	25	25	1
wtdgb2_ont1	VIBRANT	28	27	0.9643
wtdgb2_ont1_M4	DeepVirFinder	21	21	1
wtdgb2_ont1_M4	VIBRANT	21	21	1
wtdgb2_ont1_M4_polypolished	DeepVirFinder	21	21	1
wtdgb2_ont1_M4_polypolished	VIBRANT	21	21	1
wtdgb2_ont1_polypolished	DeepVirFinder	28	27	0.9643
wtdgb2_ont1_polypolished	VIBRANT	28	27	0.9643
wtdgb2_ont2	DeepVirFinder	28	28	1
wtdgb2_ont2	VIBRANT	29	29	1
wtdgb2_ont2_M4	DeepVirFinder	25	25	1
wtdgb2_ont2_M4	VIBRANT	24	24	1
wtdgb2_ont2_M4_polypolished	DeepVirFinder	25	25	1
wtdgb2_ont2_M4_polypolished	VIBRANT	25	25	1
wtdgb2_ont2_polypolished	DeepVirFinder	30	30	1
wtdgb2_ont2_polypolished	VIBRANT	29	29	1
wtdgb2_ont3	DeepVirFinder	22	22	1
wtdgb2_ont3	VIBRANT	24	23	0.9583
wtdgb2_ont3_M4	DeepVirFinder	21	21	1
wtdgb2_ont3_M4	VIBRANT	22	21	0.9545
wtdgb2_ont3_M4_polypolished	DeepVirFinder	21	21	1
wtdgb2_ont3_M4_polypolished	VIBRANT	22	21	0.9545
wtdgb2_ont3_polypolished	DeepVirFinder	22	22	1
wtdgb2_ont3_polypolished	VIBRANT	24	23	0.9583
wtdgb2_ont_all	DeepVirFinder	26	25	0.9615
wtdgb2_ont_all	VIBRANT	27	25	0.9259
wtdgb2_ont_all_M4	DeepVirFinder	19	19	1
wtdgb2_ont_all_M4	VIBRANT	21	19	0.9048
wtdgb2_ont_all_M4_polypolished	DeepVirFinder	19	19	1
wtdgb2_ont_all_M4_polypolished	VIBRANT	21	19	0.9048
wtdgb2_ont_all_polypolished	DeepVirFinder	27	26	0.963
wtdgb2_ont_all_polypolished	VIBRANT	27	26	0.963

## Sheet: Table_S9_Diversity
Fasta	Assembly	Library	Assembler	Reads	Group	Software	Predicted	Shannon	Simpson
canu_ont1_M4	lib1_nano_canu	1	Canu	Nanopore	nano_canu	VIBRANT	13	2.60637	0.69304
canu_ont1_M4	lib1_nano_canu	1	Canu	Nanopore	nano_canu	DeepVirFinder	14	2.75267	0.717699
canu_ont1_M4_polypolished	lib1_nano_canu_polished	1	Canu	Nanopore (Polished)	nano_canu_polished	VIBRANT	13	2.60362	0.692798
canu_ont1_M4_polypolished	lib1_nano_canu_polished	1	Canu	Nanopore (Polished)	nano_canu_polished	DeepVirFinder	14	2.75027	0.71754
canu_ont2_M4	lib2_nano_canu	2	Canu	Nanopore	nano_canu	VIBRANT	12	2.95	0.829765
canu_ont2_M4	lib2_nano_canu	2	Canu	Nanopore	nano_canu	DeepVirFinder	13	3.05271	0.838501
canu_ont2_M4_polypolished	lib2_nano_canu_polished	2	Canu	Nanopore (Polished)	nano_canu_polished	VIBRANT	12	2.95293	0.830307
canu_ont2_M4_polypolished	lib2_nano_canu_polished	2	Canu	Nanopore (Polished)	nano_canu_polished	DeepVirFinder	13	3.05575	0.839039
canu_ont3_M4	lib3_nano_canu	3	Canu	Nanopore	nano_canu	VIBRANT	10	2.69122	0.760992
canu_ont3_M4	lib3_nano_canu	3	Canu	Nanopore	nano_canu	DeepVirFinder	11	2.83952	0.781001
canu_ont3_M4_polypolished	lib3_nano_canu_polished	3	Canu	Nanopore (Polished)	nano_canu_polished	VIBRANT	10	2.69123	0.760994
canu_ont3_M4_polypolished	lib3_nano_canu_polished	3	Canu	Nanopore (Polished)	nano_canu_polished	DeepVirFinder	11	2.83953	0.781005
canu_all_M4	all_nano_canu	Pooled	Canu	Nanopore	nano_canu	DeepVirFinder	15	2.99958	0.766896
canu_all_M4	all_nano_canu	Pooled	Canu	Nanopore	nano_canu	VIBRANT	15	2.99958	0.766896
canu_all_M4_polypolished	all_nano_canu_polished	Pooled	Canu	Nanopore (Polished)	nano_canu_polished	DeepVirFinder	15	3.00386	0.767919
canu_all_M4_polypolished	all_nano_canu_polished	Pooled	Canu	Nanopore (Polished)	nano_canu_polished	VIBRANT	15	3.00386	0.767919
flye_ont_all_M4	all_nano_flye	Pooled	Flye	Nanopore	nano_flye	DeepVirFinder	6	2.48335	0.808664
flye_ont_all_M4	all_nano_flye	Pooled	Flye	Nanopore	nano_flye	VIBRANT	8	2.68303	0.824812
flye_ont_all_M4_polypolished	all_nano_flye_polished	Pooled	Flye	Nanopore (Polished)	nano_flye_polished	DeepVirFinder	6	2.48564	0.80929
flye_ont_all_M4_polypolished	all_nano_flye_polished	Pooled	Flye	Nanopore (Polished)	nano_flye_polished	VIBRANT	8	2.68591	0.825459
flye_ont1_M4	lib1_nano_flye	1	Flye	Nanopore	nano_flye	VIBRANT	10	3.03608	0.864279
flye_ont1_M4	lib1_nano_flye	1	Flye	Nanopore	nano_flye	DeepVirFinder	8	2.81851	0.84853
flye_ont1_M4_polypolished	lib1_nano_flye_polished	1	Flye	Nanopore (Polished)	nano_flye_polished	DeepVirFinder	8	2.77532	0.844743
flye_ont1_M4_polypolished	lib1_nano_flye_polished	1	Flye	Nanopore (Polished)	nano_flye_polished	VIBRANT	10	2.9973	0.861122
flye_ont2_M4	lib2_nano_flye	2	Flye	Nanopore	nano_flye	VIBRANT	16	3.79488	0.921056
flye_ont2_M4	lib2_nano_flye	2	Flye	Nanopore	nano_flye	DeepVirFinder	16	3.79486	0.921055
flye_ont2_M4_polypolished	lib2_nano_flye_polished	2	Flye	Nanopore (Polished)	nano_flye_polished	VIBRANT	16	3.7861	0.920508
flye_ont2_M4_polypolished	lib2_nano_flye_polished	2	Flye	Nanopore (Polished)	nano_flye_polished	DeepVirFinder	16	3.78609	0.920507
flye_ont3_M4	lib3_nano_flye	3	Flye	Nanopore	nano_flye	DeepVirFinder	7	2.792	0.854154
flye_ont3_M4	lib3_nano_flye	3	Flye	Nanopore	nano_flye	VIBRANT	8	2.9797	0.871512
flye_ont3_M4_polypolished	lib3_nano_flye_polished	3	Flye	Nanopore (Polished)	nano_flye_polished	DeepVirFinder	7	2.7923	0.85421
flye_ont3_M4_polypolished	lib3_nano_flye_polished	3	Flye	Nanopore (Polished)	nano_flye_polished	VIBRANT	8	2.97974	0.871511
ILL_1_spa	lib1_ill_spades	1	Spades	Illumina	ill_spades	VIBRANT	7	2.35991	0.779983
ILL_1_spa	lib1_ill_spades	1	Spades	Illumina	ill_spades	DeepVirFinder	6	2.25542	0.770269
ILL_2_spa	lib2_ill_spades	2	Spades	Illumina	ill_spades	VIBRANT	6	2.20108	0.755288
ILL_2_spa	lib2_ill_spades	2	Spades	Illumina	ill_spades	DeepVirFinder	6	2.19668	0.754639
ILL_3_spa	lib3_ill_spades	3	Spades	Illumina	ill_spades	VIBRANT	7	2.44464	0.795908
ILL_3_spa	lib3_ill_spades	3	Spades	Illumina	ill_spades	DeepVirFinder	7	2.38885	0.790189
ILL_all_spa	all_ill_spades	Pooled	Spades	Illumina	ill_spades	VIBRANT	11	2.30985	0.756711
ILL_all_spa	all_ill_spades	Pooled	Spades	Illumina	ill_spades	DeepVirFinder	9	2.16518	0.743678
PAC_1_canu_all	lib1_pac_canu	1	Canu	PacBio	pac_canu	DeepVirFinder	10	3.03423	0.863148
PAC_1_canu_all	lib1_pac_canu	1	Canu	PacBio	pac_canu	VIBRANT	10	3.03423	0.863147
PAC_1_canu_all_polypolished	lib1_pac_canu_polished	1	Canu	PacBio (Polished)	pac_canu_polished	VIBRANT	10	3.03549	0.863331
PAC_1_canu_all_polypolished	lib1_pac_canu_polished	1	Canu	PacBio (Polished)	pac_canu_polished	DeepVirFinder	10	3.03548	0.863329
PAC_1_deduped	lib1_ill_pac_deduped_combined	1	Dedupe	PacBio + Illumina	ill_pac_deduped_combined	VIBRANT	44	5.06611	0.965866
PAC_1_deduped	lib1_ill_pac_deduped_combined	1	Dedupe	PacBio + Illumina	ill_pac_deduped_combined	DeepVirFinder	40	4.92359	0.962459
PAC_1_flye	lib1_pac_flye	1	Flye	PacBio	pac_flye	VIBRANT	133	6.20827	0.980046
PAC_1_flye	lib1_pac_flye	1	Flye	PacBio	pac_flye	DeepVirFinder	132	6.15496	0.978829
PAC_1_flye_polypolished	lib1_pac_flye_polished	1	Flye	PacBio (Polished)	pac_flye_polished	VIBRANT	132	6.19921	0.979911
PAC_1_flye_polypolished	lib1_pac_flye_polished	1	Flye	PacBio (Polished)	pac_flye_polished	DeepVirFinder	132	6.15326	0.978753
PAC_1_ill_uni	lib1_ill_pac_unicycler	1	Unicycler	PacBio + Illumina	ill_pac_unicycler	DeepVirFinder	5	1.96071	0.714344
PAC_1_ill_uni	lib1_ill_pac_unicycler	1	Unicycler	PacBio + Illumina	ill_pac_unicycler	VIBRANT	9	2.40604	0.762884
pac_1_rb	lib1_pac_wtdbg2	1	wtdbg2	PacBio	pac_wtdbg2	DeepVirFinder	81	5.47128	0.962425
pac_1_rb	lib1_pac_wtdbg2	1	wtdbg2	PacBio	pac_wtdbg2	VIBRANT	99	5.72565	0.971603
pac_1_rb_polypolished	lib1_pac_wtdbg2_polished	1	wtdbg2	PacBio (Polished)	pac_wtdbg2_polished	DeepVirFinder	81	5.45293	0.961162
pac_1_rb_polypolished	lib1_pac_wtdbg2_polished	1	wtdbg2	PacBio (Polished)	pac_wtdbg2_polished	VIBRANT	99	5.74706	0.971843
PAC_2_canu_all	lib2_pac_canu	2	Canu	PacBio	pac_canu	DeepVirFinder	8	2.67256	0.824976
PAC_2_canu_all	lib2_pac_canu	2	Canu	PacBio	pac_canu	VIBRANT	8	2.67257	0.824977
PAC_2_canu_all_polypolished	lib2_pac_canu_polished	2	Canu	PacBio (Polished)	pac_canu_polished	DeepVirFinder	8	2.67237	0.824923
PAC_2_canu_all_polypolished	lib2_pac_canu_polished	2	Canu	PacBio (Polished)	pac_canu_polished	VIBRANT	8	2.67237	0.824924
PAC_2_deduped	lib2_ill_pac_deduped_combined	2	Dedupe	PacBio + Illumina	ill_pac_deduped_combined	DeepVirFinder	45	5.13176	0.966822
PAC_2_deduped	lib2_ill_pac_deduped_combined	2	Dedupe	PacBio + Illumina	ill_pac_deduped_combined	VIBRANT	51	5.29082	0.969765
PAC_2_flye	lib2_pac_flye	2	Flye	PacBio	pac_flye	DeepVirFinder	178	6.64593	0.984908
PAC_2_flye	lib2_pac_flye	2	Flye	PacBio	pac_flye	VIBRANT	182	6.72713	0.985813
PAC_2_flye_polypolished	lib2_pac_flye_polished	2	Flye	PacBio (Polished)	pac_flye_polished	VIBRANT	183	6.73394	0.985852
PAC_2_flye_polypolished	lib2_pac_flye_polished	2	Flye	PacBio (Polished)	pac_flye_polished	DeepVirFinder	178	6.62614	0.984473
PAC_2_ill_uni	lib2_ill_pac_unicycler	2	Unicycler	PacBio + Illumina	ill_pac_unicycler	VIBRANT	8	2.11841	0.690307
PAC_2_ill_uni	lib2_ill_pac_unicycler	2	Unicycler	PacBio + Illumina	ill_pac_unicycler	DeepVirFinder	8	2.10632	0.688859
pac_2_rb	lib2_pac_wtdbg2	2	wtdbg2	PacBio	pac_wtdbg2	VIBRANT	92	5.74214	0.97285
pac_2_rb	lib2_pac_wtdbg2	2	wtdbg2	PacBio	pac_wtdbg2	DeepVirFinder	77	5.3022	0.960974
pac_2_rb_polypolished	lib2_pac_wtdbg2_polished	2	wtdbg2	PacBio (Polished)	pac_wtdbg2_polished	VIBRANT	91	5.71238	0.972251
pac_2_rb_polypolished	lib2_pac_wtdbg2_polished	2	wtdbg2	PacBio (Polished)	pac_wtdbg2_polished	DeepVirFinder	79	5.43447	0.965361
PAC_3_canu_all	lib3_pac_canu	3	Canu	PacBio	pac_canu	DeepVirFinder	6	2.23227	0.75716
PAC_3_canu_all	lib3_pac_canu	3	Canu	PacBio	pac_canu	VIBRANT	6	2.23226	0.757157
PAC_3_canu_all_polypolished	lib3_pac_canu_polished	3	Canu	PacBio (Polished)	pac_canu_polished	DeepVirFinder	6	2.2327	0.757264
PAC_3_canu_all_polypolished	lib3_pac_canu_polished	3	Canu	PacBio (Polished)	pac_canu_polished	VIBRANT	6	2.23269	0.757262
PAC_3_deduped	lib3_ill_pac_deduped_combined	3	Dedupe	PacBio + Illumina	ill_pac_deduped_combined	DeepVirFinder	29	4.37055	0.941349
PAC_3_deduped	lib3_ill_pac_deduped_combined	3	Dedupe	PacBio + Illumina	ill_pac_deduped_combined	VIBRANT	29	4.38144	0.941624
PAC_3_flye	lib3_pac_flye	3	Flye	PacBio	pac_flye	DeepVirFinder	99	5.79943	0.971189
PAC_3_flye	lib3_pac_flye	3	Flye	PacBio	pac_flye	VIBRANT	98	5.77717	0.970854
PAC_3_flye_polypolished	lib3_pac_flye_polished	3	Flye	PacBio (Polished)	pac_flye_polished	VIBRANT	98	5.77782	0.970899
PAC_3_flye_polypolished	lib3_pac_flye_polished	3	Flye	PacBio (Polished)	pac_flye_polished	DeepVirFinder	100	5.81204	0.971346
PAC_3_ill_uni	lib3_ill_pac_unicycler	3	Unicycler	PacBio + Illumina	ill_pac_unicycler	VIBRANT	4	1.89771	0.714994
PAC_3_ill_uni	lib3_ill_pac_unicycler	3	Unicycler	PacBio + Illumina	ill_pac_unicycler	DeepVirFinder	4	1.89772	0.714997
pac_3_rb	lib3_pac_wtdbg2	3	wtdbg2	PacBio	pac_wtdbg2	VIBRANT	91	5.4605	0.96388
pac_3_rb	lib3_pac_wtdbg2	3	wtdbg2	PacBio	pac_wtdbg2	DeepVirFinder	76	5.05297	0.946116
pac_3_rb_polypolished	lib3_pac_wtdbg2_polished	3	wtdbg2	PacBio (Polished)	pac_wtdbg2_polished	VIBRANT	92	5.48551	0.964496
pac_3_rb_polypolished	lib3_pac_wtdbg2_polished	3	wtdbg2	PacBio (Polished)	pac_wtdbg2_polished	DeepVirFinder	79	5.09666	0.951411
PAC_all_canu	all_pac_canu	Pooled	Canu	PacBio	pac_canu	VIBRANT	10	2.93656	0.836153
PAC_all_canu	all_pac_canu	Pooled	Canu	PacBio	pac_canu	DeepVirFinder	10	2.93657	0.836154
PAC_all_canu_polypolished	all_pac_canu_polished	Pooled	Canu	PacBio (Polished)	pac_canu_polished	DeepVirFinder	10	2.93564	0.835843
PAC_all_canu_polypolished	all_pac_canu_polished	Pooled	Canu	PacBio (Polished)	pac_canu_polished	VIBRANT	10	2.93563	0.835842
PAC_all_deduped	all_ill_pac_deduped_combined	Pooled	Dedupe	PacBio + Illumina	ill_pac_deduped_combined	DeepVirFinder	19	3.5124	0.894115
PAC_all_deduped	all_ill_pac_deduped_combined	Pooled	Dedupe	PacBio + Illumina	ill_pac_deduped_combined	VIBRANT	21	3.53998	0.894957
PAC_all_flye	all_pac_flye	Pooled	Flye	PacBio	pac_flye	DeepVirFinder	73	5.14657	0.949101
PAC_all_flye	all_pac_flye	Pooled	Flye	PacBio	pac_flye	VIBRANT	72	5.13729	0.948922
PAC_all_flye_polypolished	all_pac_flye_polished	Pooled	Flye	PacBio (Polished)	pac_flye_polished	VIBRANT	72	5.13017	0.948544
PAC_all_flye_polypolished	all_pac_flye_polished	Pooled	Flye	PacBio (Polished)	pac_flye_polished	DeepVirFinder	73	5.13953	0.948725
pac_all_rb	all_pac_wtdbg2	Pooled	wtdbg2	PacBio	pac_wtdbg2	VIBRANT	142	6.34517	0.982095
pac_all_rb	all_pac_wtdbg2	Pooled	wtdbg2	PacBio	pac_wtdbg2	DeepVirFinder	111	5.92778	0.976244
pac_all_rb_polypolished	all_pac_wtdbg2_polished	Pooled	wtdbg2	PacBio (Polished)	pac_wtdbg2_polished	DeepVirFinder	109	5.8351	0.973766
pac_all_rb_polypolished	all_pac_wtdbg2_polished	Pooled	wtdbg2	PacBio (Polished)	pac_wtdbg2_polished	VIBRANT	140	6.2715	0.980813
uni_hybrid_all	all_ill_nano_unicycler	Pooled	Unicycler	Nanopore + Illumina	ill_nano_unicycler	DeepVirFinder	9	1.52763	0.474721
uni_hybrid_all	all_ill_nano_unicycler	Pooled	Unicycler	Nanopore + Illumina	ill_nano_unicycler	VIBRANT	10	1.61243	0.488201
uni_hybrid1	lib1_ill_nano_unicycler	1	Unicycler	Nanopore + Illumina	ill_nano_unicycler	VIBRANT	8	1.41316	0.437808
uni_hybrid1	lib1_ill_nano_unicycler	1	Unicycler	Nanopore + Illumina	ill_nano_unicycler	DeepVirFinder	7	1.34294	0.426132
uni_hybrid2	lib2_ill_nano_unicycler	2	Unicycler	Nanopore + Illumina	ill_nano_unicycler	VIBRANT	8	1.61488	0.502805
uni_hybrid2	lib2_ill_nano_unicycler	2	Unicycler	Nanopore + Illumina	ill_nano_unicycler	DeepVirFinder	8	1.58448	0.497572
uni_hybrid3	lib3_ill_nano_unicycler	3	Unicycler	Nanopore + Illumina	ill_nano_unicycler	DeepVirFinder	6	1.89236	0.653239
uni_hybrid3	lib3_ill_nano_unicycler	3	Unicycler	Nanopore + Illumina	ill_nano_unicycler	VIBRANT	7	1.91669	0.655369
uni_ont_all_M4	all_nano_unicycler	Pooled	Unicycler	Nanopore	nano_unicycler	DeepVirFinder	13	2.73681	0.771051
uni_ont_all_M4	all_nano_unicycler	Pooled	Unicycler	Nanopore	nano_unicycler	VIBRANT	15	2.79844	0.775495
uni_ont_all_M4_polypolished	all_nano_unicycler_polished	Pooled	Unicycler	Nanopore (Polished)	nano_unicycler_polished	VIBRANT	15	2.80721	0.776265
uni_ont_all_M4_polypolished	all_nano_unicycler_polished	Pooled	Unicycler	Nanopore (Polished)	nano_unicycler_polished	DeepVirFinder	13	2.74581	0.771855
uni_ont1_M4	lib1_nano_unicycler	1	Unicycler	Nanopore	nano_unicycler	DeepVirFinder	11	2.45206	0.680748
uni_ont1_M4	lib1_nano_unicycler	1	Unicycler	Nanopore	nano_unicycler	VIBRANT	11	2.45206	0.680748
uni_ont1_M4_polypolished	lib1_nano_unicycler_polished	1	Unicycler	Nanopore (Polished)	nano_unicycler_polished	DeepVirFinder	11	2.43691	0.676345
uni_ont1_M4_polypolished	lib1_nano_unicycler_polished	1	Unicycler	Nanopore (Polished)	nano_unicycler_polished	VIBRANT	11	2.43691	0.676343
uni_ont2_M4	lib2_nano_unicycler	2	Unicycler	Nanopore	nano_unicycler	DeepVirFinder	13	2.70128	0.756486
uni_ont2_M4	lib2_nano_unicycler	2	Unicycler	Nanopore	nano_unicycler	VIBRANT	13	2.70128	0.756488
uni_ont2_M4_polypolished	lib2_nano_unicycler_polished	2	Unicycler	Nanopore (Polished)	nano_unicycler_polished	DeepVirFinder	13	2.70184	0.754274
uni_ont2_M4_polypolished	lib2_nano_unicycler_polished	2	Unicycler	Nanopore (Polished)	nano_unicycler_polished	VIBRANT	13	2.70182	0.754271
uni_ont3_M4	lib3_nano_unicycler	3	Unicycler	Nanopore	nano_unicycler	DeepVirFinder	16	2.94159	0.750319
uni_ont3_M4	lib3_nano_unicycler	3	Unicycler	Nanopore	nano_unicycler	VIBRANT	16	2.94159	0.750317
uni_ont3_M4_polypolished	lib3_nano_unicycler_polished	3	Unicycler	Nanopore (Polished)	nano_unicycler_polished	VIBRANT	16	2.9368	0.749322
uni_ont3_M4_polypolished	lib3_nano_unicycler_polished	3	Unicycler	Nanopore (Polished)	nano_unicycler_polished	DeepVirFinder	16	2.93679	0.74932
wtdgb2_ont_all_M4	all_nano_wtdbg2	Pooled	wtdbg2	Nanopore	nano_wtdbg2	DeepVirFinder	19	2.84802	0.73989
wtdgb2_ont_all_M4	all_nano_wtdbg2	Pooled	wtdbg2	Nanopore	nano_wtdbg2	VIBRANT	21	2.89633	0.743669
wtdgb2_ont_all_M4_polypolished	all_nano_wtdbg2_polished	Pooled	wtdbg2	Nanopore (Polished)	nano_wtdbg2_polished	DeepVirFinder	19	2.84314	0.73994
wtdgb2_ont_all_M4_polypolished	all_nano_wtdbg2_polished	Pooled	wtdbg2	Nanopore (Polished)	nano_wtdbg2_polished	VIBRANT	21	2.89144	0.743714
wtdgb2_ont1_M4	lib1_nano_wtdbg2	1	wtdbg2	Nanopore	nano_wtdbg2	VIBRANT	21	3.65991	0.880496
wtdgb2_ont1_M4	lib1_nano_wtdbg2	1	wtdbg2	Nanopore	nano_wtdbg2	DeepVirFinder	21	3.65991	0.880494
wtdgb2_ont1_M4_polypolished	lib1_nano_wtdbg2_polished	1	wtdbg2	Nanopore (Polished)	nano_wtdbg2_polished	DeepVirFinder	21	3.66928	0.881755
wtdgb2_ont1_M4_polypolished	lib1_nano_wtdbg2_polished	1	wtdbg2	Nanopore (Polished)	nano_wtdbg2_polished	VIBRANT	21	3.66929	0.881757
wtdgb2_ont2_M4	lib2_nano_wtdbg2	2	wtdbg2	Nanopore	nano_wtdbg2	VIBRANT	24	3.79112	0.888365
wtdgb2_ont2_M4	lib2_nano_wtdbg2	2	wtdbg2	Nanopore	nano_wtdbg2	DeepVirFinder	25	3.85621	0.892344
wtdgb2_ont2_M4_polypolished	lib2_nano_wtdbg2_polished	2	wtdbg2	Nanopore (Polished)	nano_wtdbg2_polished	DeepVirFinder	25	3.86029	0.892966
wtdgb2_ont2_M4_polypolished	lib2_nano_wtdbg2_polished	2	wtdbg2	Nanopore (Polished)	nano_wtdbg2_polished	VIBRANT	25	3.89499	0.898426
wtdgb2_ont3_M4	lib3_nano_wtdbg2	3	wtdbg2	Nanopore	nano_wtdbg2	DeepVirFinder	21	3.33734	0.826306
wtdgb2_ont3_M4	lib3_nano_wtdbg2	3	wtdbg2	Nanopore	nano_wtdbg2	VIBRANT	22	3.3687	0.828216
wtdgb2_ont3_M4_polypolished	lib3_nano_wtdbg2_polished	3	wtdbg2	Nanopore (Polished)	nano_wtdbg2_polished	VIBRANT	22	3.35647	0.826713
wtdgb2_ont3_M4_polypolished	lib3_nano_wtdbg2_polished	3	wtdbg2	Nanopore (Polished)	nano_wtdbg2_polished	DeepVirFinder	21	3.32497	0.824778
ONT_1_deduped	lib1_ill_nano_deduped_combined	1	Dedupe	Nanopore + Illumina	ill_nano_deduped_combined	DeepVirFinder	6	2.22464	0.764452
ONT_1_deduped	lib1_ill_nano_deduped_combined	1	Dedupe	Nanopore + Illumina	ill_nano_deduped_combined	VIBRANT	8	2.44539	0.785617
ONT_2_deduped	lib2_ill_nano_deduped_combined	2	Dedupe	Nanopore + Illumina	ill_nano_deduped_combined	DeepVirFinder	7	2.28845	0.761474
ONT_2_deduped	lib2_ill_nano_deduped_combined	2	Dedupe	Nanopore + Illumina	ill_nano_deduped_combined	VIBRANT	7	2.29279	0.762116
ONT_3_deduped	lib3_ill_nano_deduped_combined	3	Dedupe	Nanopore + Illumina	ill_nano_deduped_combined	DeepVirFinder	8	2.47098	0.794261
ONT_3_deduped	lib3_ill_nano_deduped_combined	3	Dedupe	Nanopore + Illumina	ill_nano_deduped_combined	VIBRANT	9	2.75133	0.831447
ONT_all_deduped	all_ill_nano_deduped_combined	Pooled	Dedupe	Nanopore + Illumina	ill_nano_deduped_combined	DeepVirFinder	9	2.15807	0.740167
ONT_all_deduped	all_ill_nano_deduped_combined	Pooled	Dedupe	Nanopore + Illumina	ill_nano_deduped_combined	VIBRANT	10	2.28962	0.75492
